# Supplementary material for: Poly[piperazine-1,4-diium [μ4-chlorido-μ3-chlorido-tri-μ2-chlorido-chloridodicadmate(II)] monohydrate]
Source: Acta Crystallogr Sect E Struct Rep Online. 2012 Jan 21;68(Pt 2):m175. doi: 10.1107/S1600536812001626 (PMC3274903; doi:10.1107/S1600536812001626)
Supplement: Supplementary file 1 [file e-68-0m175-sup1.cif]

##############################################################################
#                                                                            #
# This CIF contains the data in a paper accepted for publication in          #
# Acta Crystallographica Section E. It conforms to the requirements of       #
# Notes for Authors for Acta Crystallographica Section E, and has been       #
# peer reviewed under the auspices of the IUCr Commission on Journals.       #
#                                                                            #
# Full details of the Crystallographic Information File format               #
# are given in the paper "The Crystallographic Information File (CIF):       #
# a New Standard Archive File for Crystallography" by S. R. Hall, F. H.      #
# Allen and I. D. Brown [Acta Cryst. (1991), A47, 655-685].                  #
#                                                                            #
# The current version of the core CIF dictionary is obtainable from          #
# ftp://ftp.iucr.org/pub/cif_core.dic.                                       #
#                                                                            #
# Software is freely available for graphical display of the structure(s)     #
# in this CIF. For information consult the CIF software page                 #
# http://www.iucr.org/resources/cif/software.                                #
#                                                                            #
# This file may be used for bona fide research purposes within the           #
# scientific community so long as proper attribution is given to the journal # 
# article from which it was obtained.                                        #
#                                                                            #
##############################################################################
data_global
_audit_creation_method     SHELXL-97
_journal_date_recd_electronic     2011-12-29
_journal_date_accepted     2012-01-13
_journal_name_full     'Acta Crystallographica, Section E'
_journal_year     2012
_journal_volume     68
_journal_issue      2
_journal_page_first     m175
_journal_page_last     m175
_journal_paper_category     QM
_journal_paper_doi     10.1107/S1600536812001626
_journal_coeditor_code     LR2045
_publ_contact_author_name     'Cherif Ben Nasr'
_publ_contact_author_address
; Laboratoire de Chimie des mat\'eriaux
  Facult\'e des Sciences de Bizerte
  7021 Zarzouna
  Tunisie
;
_publ_contact_author_email     cherif_bennasr@yahoo.fr
_publ_contact_author_fax     ?
_publ_contact_author_phone     ?
_publ_section_title
;
Poly[piperazine-1,4-diium
[\m~4~-chlorido-\m~3~-chlorido-tri-\m~2~-chlorido-chloridodicadmate(II)]
monohydrate]
;
loop_
    _publ_author_name
    _publ_author_footnote
    _publ_author_address
    'Adib, Marwa' .
; Laboratoire de Chimie des Mat\'eriaux
  Facult\'e des Sciences de Bizerte
  7021 Zarzouna
  Tunisia
;
    'El Glaoui, Meher' .
; Laboratoire de Chimie des Mat\'eriaux
  Facult\'e des Sciences de Bizerte
  7021 Zarzouna
  Tunisia
;
    'Pereira da Silva, Pedro Sidonio' .
; CEMDRX, Physics Department
  University of Coimbra
  P-3004-516 Coimbra
  Portugal
;
    'Ramos Silva, Manuela' .
; CEMDRX, Physics Department
  University of Coimbra
  P-3004-516 Coimbra
  Portugal
;
    'Ben Nasr, Cherif' .
; Laboratoire de Chimie des Mat\'eriaux
  Facult\'e des Sciences de Bizerte
  7021 Zarzouna
  Tunisia
;
data_I
_chemical_name_systematic
;
Poly[piperazine-1,4-diium
[\m~4~-chlorido-\m~3~-chlorido-tri-\m~2~-chlorido-chloridodicadmate(II)]
monohydrate]
;
_chemical_name_common     ?
_chemical_formula_moiety     'C5 H14 N2 2+, Cd2 Cl6 2-, H2 O'
_chemical_formula_sum     'C5 H16 Cd2 Cl6 N2 O'
_chemical_formula_iupac     '(C5 H14 N2) [Cd2 Cl6], H2 O'
_chemical_formula_weight     557.70
_chemical_melting_point     ?
_symmetry_cell_setting     monoclinic
_symmetry_space_group_name_H-M     'P 21/c'
_symmetry_space_group_name_Hall     '-P 2ybc'
loop_
    _symmetry_equiv_pos_as_xyz
    'x, y, z'
    '-x, y+1/2, -z+1/2'
    '-x, -y, -z'
    'x, -y-1/2, z-1/2'
_cell_length_a     12.1907(3)
_cell_length_b     6.8088(2)
_cell_length_c     21.4590(5)
_cell_angle_alpha     90.00
_cell_angle_beta     120.5210(10)
_cell_angle_gamma     90.00
_cell_volume     1534.39(7)
_cell_formula_units_Z     4
_cell_measurement_reflns_used     8164
_cell_measurement_theta_min     2.6704
_cell_measurement_theta_max     27.9631
_cell_measurement_temperature     293(2)
_exptl_crystal_description     block
_exptl_crystal_colour     colourless
_exptl_crystal_size_max     0.40
_exptl_crystal_size_mid     0.27
_exptl_crystal_size_min     0.16
_exptl_crystal_density_diffrn     2.414
_exptl_crystal_density_meas     ?
_exptl_crystal_density_method     'not measured'
_exptl_crystal_F_000     1064
_exptl_absorpt_coefficient_mu     3.798
_exptl_absorpt_correction_type     multi-scan
_exptl_absorpt_process_details     '(SADABS; Sheldrick, 2003)'
_exptl_absorpt_correction_T_min     0.411
_exptl_absorpt_correction_T_max     0.545
_exptl_special_details     ?
_diffrn_ambient_temperature     293(2)
_diffrn_radiation_type     MoK\a
_diffrn_radiation_wavelength     0.71073
_diffrn_radiation_source     'fine-focus sealed tube'
_diffrn_radiation_monochromator     graphite
_diffrn_measurement_device_type     'Bruker APEXII CCD area-detector'
_diffrn_measurement_method     '\f and \w'
_diffrn_detector_area_resol_mean     ?
_diffrn_reflns_number     22206
_diffrn_reflns_av_R_equivalents     0.0305
_diffrn_reflns_av_sigmaI/netI     0.0153
_diffrn_reflns_theta_min     1.94
_diffrn_reflns_theta_max     28.00
_diffrn_reflns_theta_full     25.00
_diffrn_measured_fraction_theta_max     0.996
_diffrn_measured_fraction_theta_full     0.999
_diffrn_reflns_limit_h_min     -16
_diffrn_reflns_limit_h_max     15
_diffrn_reflns_limit_k_min     -8
_diffrn_reflns_limit_k_max     8
_diffrn_reflns_limit_l_min     -28
_diffrn_reflns_limit_l_max     26
_diffrn_standards_number     0
_diffrn_standards_interval_count     0
_diffrn_standards_interval_time     0
_diffrn_standards_decay_%     ?
_refine_special_details
;
Refinement of <i>F</i>^2^ against ALL reflections. The weighted <i>R</i>-factor
<i>wR</i> and goodness of fit <i>S</i> are based on <i>F</i>^2^, conventional
<i>R</i>-factors <i>R</i> are based on <i>F</i>, with <i>F</i> set to zero for
negative <i>F</i>^2^. The threshold expression of <i>F</i>^2^ >
\s(<i>F</i>^2^) is used only for calculating <i>R</i>-factors(gt) <i>etc</i>.
and is not relevant to the choice of reflections for refinement.
<i>R</i>-factors based on <i>F</i>^2^ are statistically about twice as large
as those based on <i>F</i>, and <i>R</i>- factors based on ALL data will be
even larger.
;
_reflns_number_total     3688
_reflns_number_gt     3449
_reflns_threshold_expression     I>2\s(I)
_refine_ls_structure_factor_coef     Fsqd
_refine_ls_matrix_type     full
_refine_ls_R_factor_all     0.0199
_refine_ls_R_factor_gt     0.0182
_refine_ls_wR_factor_gt     0.0442
_refine_ls_wR_factor_ref     0.0452
_refine_ls_goodness_of_fit_ref     1.117
_refine_ls_restrained_S_all     1.117
_refine_ls_number_reflns     3688
_refine_ls_number_parameters     154
_refine_ls_number_restraints     0
_refine_ls_hydrogen_treatment     mixed
_refine_ls_weighting_scheme     calc
_refine_ls_weighting_details
         'calc w=1/[\s^2^(Fo^2^)+(0.0198P)^2^+0.7665P] where P=(Fo^2^+2Fc^2^)/3'
_atom_sites_solution_hydrogens     geom
_atom_sites_solution_primary     direct
_atom_sites_solution_secondary     difmap
_refine_ls_shift/su_max     0.001
_refine_ls_shift/su_mean     0.000
_refine_diff_density_max     0.477
_refine_diff_density_min     -0.729
_refine_ls_extinction_method     none
_refine_ls_extinction_coef     ?
loop_
    _atom_type_symbol
    _atom_type_description
    _atom_type_scat_dispersion_real
    _atom_type_scat_dispersion_imag
    _atom_type_scat_source
    'C' 'C' 0.0033 0.0016
                         'International Tables Vol C Tables 4.2.6.8 and 6.1.1.4'
    'H' 'H' 0.0000 0.0000
                         'International Tables Vol C Tables 4.2.6.8 and 6.1.1.4'
    'Cd' 'Cd' -0.8075 1.2024
                         'International Tables Vol C Tables 4.2.6.8 and 6.1.1.4'
    'Cl' 'Cl' 0.1484 0.1585
                         'International Tables Vol C Tables 4.2.6.8 and 6.1.1.4'
    'N' 'N' 0.0061 0.0033
                         'International Tables Vol C Tables 4.2.6.8 and 6.1.1.4'
    'O' 'O' 0.0106 0.0060
                         'International Tables Vol C Tables 4.2.6.8 and 6.1.1.4'
_computing_data_collection     'APEX2 (Bruker, 2003)'
_computing_cell_refinement     'SAINT (Bruker, 2003)'
_computing_data_reduction     'SAINT (Bruker, 2003)'
_computing_structure_solution     'SHELXS97 (Sheldrick, 2008)'
_computing_structure_refinement     'SHELXL97 (Sheldrick, 2008)'
_computing_molecular_graphics     'SHELXTL (Sheldrick, 2008)'
_computing_publication_material     'SHELXL97 (Sheldrick, 2008)'
loop_
    _atom_site_type_symbol
    _atom_site_label
    _atom_site_fract_x
    _atom_site_fract_y
    _atom_site_fract_z
    _atom_site_U_iso_or_equiv
    _atom_site_adp_type
    _atom_site_calc_flag
    _atom_site_refinement_flags
    _atom_site_occupancy
    _atom_site_symmetry_multiplicity
    _atom_site_disorder_assembly
    _atom_site_disorder_group
    Cd Cd1 0.676903(13) 0.40204(2) 0.082720(7) 0.02594(5) Uani d . 1 1 . .
    Cd Cd2 0.646100(13) 0.89968(2) -0.019721(7) 0.02546(5) Uani d . 1 1 . .
    Cl Cl1 0.80264(5) 0.07606(7) 0.09737(2) 0.02919(10) Uani d . 1 1 . .
    Cl Cl2 0.54286(4) 0.25219(7) 0.13506(2) 0.02547(9) Uani d . 1 1 . .
    Cl Cl3 0.82700(4) 0.53623(8) 0.20479(3) 0.03199(10) Uani d . 1 1 . .
    Cl Cl4 0.77287(5) 0.57158(7) 0.01573(3) 0.02863(10) Uani d . 1 1 . .
    Cl Cl5 0.48547(4) 0.24642(7) -0.04173(2) 0.02682(10) Uani d . 1 1 . .
    Cl Cl6 0.74505(5) 1.02346(7) -0.09068(3) 0.03096(10) Uani d . 1 1 . .
    N N1 0.76370(15) -0.0550(2) 0.23986(8) 0.0255(3) Uani d . 1 1 . .
    H H1A 0.7654 -0.1453 0.2097 0.031 Uiso calc R 1 1 . .
    H H1B 0.7095 0.0407 0.2127 0.031 Uiso calc R 1 1 . .
    N N4 0.85051(16) 0.0786(2) 0.38410(8) 0.0302(4) Uani d . 1 1 . .
    H H4A 0.8507 0.1670 0.4153 0.036 Uiso calc R 1 1 . .
    H H4B 0.9034 -0.0199 0.4100 0.036 Uiso calc R 1 1 . .
    C C2 0.71565(17) -0.1493(3) 0.28474(9) 0.0236(4) Uani d . 1 1 . .
    H H2 0.7724 -0.2584 0.3119 0.028 Uiso calc R 1 1 . .
    C C3 0.71971(18) 0.0001(3) 0.33791(10) 0.0282(4) Uani d . 1 1 . .
    H H3A 0.6620 0.1072 0.3117 0.034 Uiso calc R 1 1 . .
    H H3B 0.6914 -0.0607 0.3682 0.034 Uiso calc R 1 1 . .
    C C5 0.8968(2) 0.1733(3) 0.33924(11) 0.0343(4) Uani d . 1 1 . .
    H H5A 0.9834 0.2194 0.3702 0.041 Uiso calc R 1 1 . .
    H H5B 0.8438 0.2859 0.3143 0.041 Uiso calc R 1 1 . .
    C C6 0.89316(18) 0.0298(3) 0.28479(11) 0.0320(4) Uani d . 1 1 . .
    H H6A 0.9178 0.0961 0.2538 0.038 Uiso calc R 1 1 . .
    H H6B 0.9537 -0.0750 0.3099 0.038 Uiso calc R 1 1 . .
    C C7 0.58312(19) -0.2299(3) 0.23657(11) 0.0341(4) Uani d . 1 1 . .
    H H7A 0.5273 -0.1255 0.2079 0.051 Uiso calc R 1 1 . .
    H H7B 0.5525 -0.2864 0.2659 0.051 Uiso calc R 1 1 . .
    H H7C 0.5853 -0.3288 0.2053 0.051 Uiso calc R 1 1 . .
    O O1W 0.00855(17) 0.2486(3) 0.04060(10) 0.0431(4) Uani d . 1 1 . .
    H H1W 0.063(4) 0.162(6) 0.0509(19) 0.090(13) Uiso d . 1 1 . .
    H H2W -0.046(3) 0.197(5) 0.0481(18) 0.080(11) Uiso d . 1 1 . .
loop_
    _atom_site_aniso_label
    _atom_site_aniso_U_11
    _atom_site_aniso_U_22
    _atom_site_aniso_U_33
    _atom_site_aniso_U_12
    _atom_site_aniso_U_13
    _atom_site_aniso_U_23
    Cd1 0.02794(8) 0.02668(8) 0.02527(8) -0.00503(5) 0.01503(6) -0.00082(5)
    Cd2 0.02605(8) 0.02669(8) 0.02454(8) -0.00547(5) 0.01350(6) -0.00232(5)
    Cl1 0.0319(2) 0.0269(2) 0.0251(2) 0.00093(18) 0.01181(19) -0.00354(17)
    Cl2 0.0243(2) 0.0304(2) 0.02289(19) -0.00335(17) 0.01289(17) 0.00013(17)
    Cl3 0.0277(2) 0.0360(3) 0.0297(2) 0.00006(19) 0.01262(19) -0.0073(2)
    Cl4 0.0334(2) 0.0273(2) 0.0313(2) 0.00249(18) 0.0209(2) 0.00483(18)
    Cl5 0.0293(2) 0.0287(2) 0.0237(2) -0.00274(18) 0.01440(18) -0.00028(17)
    Cl6 0.0367(2) 0.0281(2) 0.0349(2) -0.00504(19) 0.0231(2) 0.00181(19)
    N1 0.0279(8) 0.0309(8) 0.0210(7) 0.0022(6) 0.0148(6) 0.0015(6)
    N4 0.0374(9) 0.0261(9) 0.0221(7) 0.0039(7) 0.0115(7) -0.0021(6)
    C2 0.0262(9) 0.0252(9) 0.0212(8) 0.0008(7) 0.0135(7) 0.0034(7)
    C3 0.0312(10) 0.0327(11) 0.0248(9) 0.0028(8) 0.0172(8) -0.0002(8)
    C5 0.0325(10) 0.0302(11) 0.0348(10) -0.0052(9) 0.0131(9) 0.0006(9)
    C6 0.0248(9) 0.0397(12) 0.0337(10) -0.0003(8) 0.0164(8) 0.0035(9)
    C7 0.0307(10) 0.0410(12) 0.0302(10) -0.0071(9) 0.0151(8) -0.0030(9)
    O1W 0.0328(9) 0.0374(10) 0.0524(10) -0.0048(7) 0.0167(8) -0.0072(8)
_geom_special_details
;
All e.s.d.'s (except the e.s.d. in the dihedral angle between two l.s. planes)
are estimated using the full covariance matrix. The cell e.s.d.'s are taken
into account individually in the estimation of e.s.d.'s in distances, angles
and torsion angles; correlations between e.s.d.'s in cell parameters are only
used when they are defined by crystal symmetry. An approximate (isotropic)
treatment of cell e.s.d.'s is used for estimating e.s.d.'s involving l.s.
planes.
;
loop_
    _geom_bond_atom_site_label_1
    _geom_bond_atom_site_label_2
    _geom_bond_site_symmetry_2
    _geom_bond_distance
    _geom_bond_publ_flag
    Cd1 Cl3 . 2.4852(5) ?
    Cd1 Cl4 . 2.5449(5) ?
    Cd1 Cl2 . 2.6147(4) ?
    Cd1 Cl1 . 2.6239(5) ?
    Cd1 Cl5 . 2.7148(4) ?
    Cd1 Cl5 3_665 2.9415(5) ?
    Cd2 Cl6 . 2.5198(5) ?
    Cd2 Cl1 1_565 2.5548(5) ?
    Cd2 Cl2 3_665 2.5905(4) ?
    Cd2 Cl4 . 2.6007(5) ?
    Cd2 Cl5 3_665 2.7293(4) ?
    Cd2 Cl5 1_565 2.9483(5) ?
    Cl1 Cd2 1_545 2.5549(5) ?
    Cl2 Cd2 3_665 2.5904(4) ?
    Cl5 Cd2 3_665 2.7293(4) ?
    Cl5 Cd1 3_665 2.9415(5) ?
    Cl5 Cd2 1_545 2.9482(5) ?
    N1 C6 . 1.486(2) ?
    N1 C2 . 1.502(2) ?
    N1 H1A . 0.9000 ?
    N1 H1B . 0.9000 ?
    N4 C5 . 1.488(3) ?
    N4 C3 . 1.485(2) ?
    N4 H4A . 0.9000 ?
    N4 H4B . 0.9000 ?
    C2 C7 . 1.511(3) ?
    C2 C3 . 1.510(3) ?
    C2 H2 . 0.9800 ?
    C3 H3A . 0.9700 ?
    C3 H3B . 0.9700 ?
    C5 C6 . 1.506(3) ?
    C5 H5A . 0.9700 ?
    C5 H5B . 0.9700 ?
    C6 H6A . 0.9700 ?
    C6 H6B . 0.9700 ?
    C7 H7A . 0.9600 ?
    C7 H7B . 0.9600 ?
    C7 H7C . 0.9600 ?
    O1W H1W . 0.83(4) ?
    O1W H2W . 0.84(4) ?
loop_
    _geom_angle_atom_site_label_1
    _geom_angle_atom_site_label_2
    _geom_angle_atom_site_label_3
    _geom_angle_site_symmetry_1
    _geom_angle_site_symmetry_3
    _geom_angle
    _geom_angle_publ_flag
    Cl3 Cd1 Cl4 . . 97.183(17) ?
    Cl3 Cd1 Cl2 . . 88.677(16) ?
    Cl4 Cd1 Cl2 . . 170.588(16) ?
    Cl3 Cd1 Cl1 . . 96.435(16) ?
    Cl4 Cd1 Cl1 . . 92.478(16) ?
    Cl2 Cd1 Cl1 . . 94.181(16) ?
    Cl3 Cd1 Cl5 . . 170.147(15) ?
    Cl4 Cd1 Cl5 . . 91.920(15) ?
    Cl2 Cd1 Cl5 . . 81.819(14) ?
    Cl1 Cd1 Cl5 . . 86.892(14) ?
    Cl3 Cd1 Cl5 . 3_665 92.263(15) ?
    Cl4 Cd1 Cl5 . 3_665 83.946(14) ?
    Cl2 Cd1 Cl5 . 3_665 88.486(14) ?
    Cl1 Cd1 Cl5 . 3_665 170.954(14) ?
    Cl5 Cd1 Cl5 . 3_665 84.932(14) ?
    Cl6 Cd2 Cl1 . 1_565 95.130(16) ?
    Cl6 Cd2 Cl2 . 3_665 91.288(15) ?
    Cl1 Cd2 Cl2 1_565 3_665 170.043(16) ?
    Cl6 Cd2 Cl4 . . 93.917(16) ?
    Cl1 Cd2 Cl4 1_565 . 94.589(16) ?
    Cl2 Cd2 Cl4 3_665 . 92.555(16) ?
    Cl6 Cd2 Cl5 . 3_665 173.207(15) ?
    Cl1 Cd2 Cl5 1_565 3_665 91.424(15) ?
    Cl2 Cd2 Cl5 3_665 3_665 81.980(14) ?
    Cl4 Cd2 Cl5 . 3_665 87.324(14) ?
    Cl6 Cd2 Cl5 . 1_565 96.792(15) ?
    Cl1 Cd2 Cl5 1_565 1_565 83.379(14) ?
    Cl2 Cd2 Cl5 3_665 1_565 88.316(14) ?
    Cl4 Cd2 Cl5 . 1_565 169.235(14) ?
    Cl5 Cd2 Cl5 3_665 1_565 82.170(14) ?
    Cd2 Cl1 Cd1 1_545 . 100.407(17) ?
    Cd2 Cl2 Cd1 3_665 . 101.062(15) ?
    Cd1 Cl4 Cd2 . . 100.341(16) ?
    Cd1 Cl5 Cd2 . 3_665 95.136(14) ?
    Cd1 Cl5 Cd1 . 3_665 95.067(14) ?
    Cd2 Cl5 Cd1 3_665 3_665 88.267(13) ?
    Cd1 Cl5 Cd2 . 1_545 89.184(13) ?
    Cd2 Cl5 Cd2 3_665 1_545 97.829(14) ?
    Cd1 Cl5 Cd2 3_665 1_545 172.243(17) ?
    C6 N1 C2 . . 112.43(14) ?
    C6 N1 H1A . . 109.1 ?
    C2 N1 H1A . . 109.1 ?
    C6 N1 H1B . . 109.1 ?
    C2 N1 H1B . . 109.1 ?
    H1A N1 H1B . . 107.8 ?
    C5 N4 C3 . . 110.85(14) ?
    C5 N4 H4A . . 109.5 ?
    C3 N4 H4A . . 109.5 ?
    C5 N4 H4B . . 109.5 ?
    C3 N4 H4B . . 109.5 ?
    H4A N4 H4B . . 108.1 ?
    N1 C2 C7 . . 110.25(14) ?
    N1 C2 C3 . . 108.81(15) ?
    C7 C2 C3 . . 112.00(16) ?
    N1 C2 H2 . . 108.6 ?
    C7 C2 H2 . . 108.6 ?
    C3 C2 H2 . . 108.6 ?
    N4 C3 C2 . . 111.02(15) ?
    N4 C3 H3A . . 109.4 ?
    C2 C3 H3A . . 109.4 ?
    N4 C3 H3B . . 109.4 ?
    C2 C3 H3B . . 109.4 ?
    H3A C3 H3B . . 108.0 ?
    N4 C5 C6 . . 110.43(17) ?
    N4 C5 H5A . . 109.6 ?
    C6 C5 H5A . . 109.6 ?
    N4 C5 H5B . . 109.6 ?
    C6 C5 H5B . . 109.6 ?
    H5A C5 H5B . . 108.1 ?
    N1 C6 C5 . . 111.02(16) ?
    N1 C6 H6A . . 109.4 ?
    C5 C6 H6A . . 109.4 ?
    N1 C6 H6B . . 109.4 ?
    C5 C6 H6B . . 109.4 ?
    H6A C6 H6B . . 108.0 ?
    C2 C7 H7A . . 109.5 ?
    C2 C7 H7B . . 109.5 ?
    H7A C7 H7B . . 109.5 ?
    C2 C7 H7C . . 109.5 ?
    H7A C7 H7C . . 109.5 ?
    H7B C7 H7C . . 109.5 ?
    H1W O1W H2W . . 105(3) ?
loop_
    _geom_torsion_atom_site_label_1
    _geom_torsion_atom_site_label_2
    _geom_torsion_atom_site_label_3
    _geom_torsion_atom_site_label_4
    _geom_torsion_site_symmetry_1
    _geom_torsion_site_symmetry_2
    _geom_torsion_site_symmetry_3
    _geom_torsion_site_symmetry_4
    _geom_torsion
    _geom_torsion_publ_flag
    Cl3 Cd1 Cl1 Cd2 . . . 1_545 173.772(17) ?
    Cl4 Cd1 Cl1 Cd2 . . . 1_545 -88.710(18) ?
    Cl2 Cd1 Cl1 Cd2 . . . 1_545 84.634(17) ?
    Cl5 Cd1 Cl1 Cd2 . . . 1_545 3.079(16) ?
    Cl3 Cd1 Cl2 Cd2 . . . 3_665 176.878(18) ?
    Cl1 Cd1 Cl2 Cd2 . . . 3_665 -86.765(17) ?
    Cl5 Cd1 Cl2 Cd2 . . . 3_665 -0.517(14) ?
    Cl5 Cd1 Cl2 Cd2 3_665 . . 3_665 84.579(16) ?
    Cl3 Cd1 Cl4 Cd2 . . . . -88.832(18) ?
    Cl1 Cd1 Cl4 Cd2 . . . . 174.361(16) ?
    Cl5 Cd1 Cl4 Cd2 . . . . 87.391(17) ?
    Cl5 Cd1 Cl4 Cd2 3_665 . . . 2.695(15) ?
    Cl6 Cd2 Cl4 Cd1 . . . . -176.201(16) ?
    Cl1 Cd2 Cl4 Cd1 1_565 . . . 88.323(18) ?
    Cl2 Cd2 Cl4 Cd1 3_665 . . . -84.734(17) ?
    Cl5 Cd2 Cl4 Cd1 3_665 . . . -2.891(16) ?
    Cl5 Cd2 Cl4 Cd1 1_565 . . . 9.69(9) ?
    Cl4 Cd1 Cl5 Cd2 . . . 3_665 -172.459(15) ?
    Cl2 Cd1 Cl5 Cd2 . . . 3_665 0.484(13) ?
    Cl1 Cd1 Cl5 Cd2 . . . 3_665 95.163(16) ?
    Cl5 Cd1 Cl5 Cd2 3_665 . . 3_665 -88.711(14) ?
    Cl4 Cd1 Cl5 Cd1 . . . 3_665 -83.748(15) ?
    Cl2 Cd1 Cl5 Cd1 . . . 3_665 89.194(14) ?
    Cl1 Cd1 Cl5 Cd1 . . . 3_665 -176.127(16) ?
    Cl5 Cd1 Cl5 Cd1 3_665 . . 3_665 0.0 ?
    Cl4 Cd1 Cl5 Cd2 . . . 1_545 89.754(14) ?
    Cl2 Cd1 Cl5 Cd2 . . . 1_545 -97.304(14) ?
    Cl1 Cd1 Cl5 Cd2 . . . 1_545 -2.625(14) ?
    Cl5 Cd1 Cl5 Cd2 3_665 . . 1_545 173.501(18) ?
    C6 N1 C2 C7 . . . . 179.04(17) ?
    C6 N1 C2 C3 . . . . 55.8(2) ?
    C5 N4 C3 C2 . . . . 59.2(2) ?
    N1 C2 C3 N4 . . . . -57.26(19) ?
    C7 C2 C3 N4 . . . . -179.41(16) ?
    C3 N4 C5 C6 . . . . -57.2(2) ?
    C2 N1 C6 C5 . . . . -55.5(2) ?
    N4 C5 C6 N1 . . . . 55.1(2) ?
loop_
    _geom_hbond_atom_site_label_D
    _geom_hbond_atom_site_label_H
    _geom_hbond_atom_site_label_A
    _geom_hbond_site_symmetry_A
    _geom_hbond_distance_DH
    _geom_hbond_distance_HA
    _geom_hbond_distance_DA
    _geom_hbond_angle_DHA
    N1 H1A Cl3 1_545 0.90 2.32 3.0819(17) 143.0
    N1 H1B Cl2 . 0.90 2.35 3.2451(16) 170.9
    N4 H4A Cl6 4_576 0.90 2.44 3.1614(17) 137.5
    N4 H4A O1W 4_666 0.90 2.45 3.131(2) 132.6
    N4 H4B O1W 2_645 0.90 1.90 2.791(2) 171.0
    O1W H1W Cl6 3_665 0.83(4) 2.40(4) 3.2140(19) 166(3)
    O1W H2W Cl1 1_455 0.84(4) 2.68(4) 3.503(2) 168(3)
