# Supplementary material for: Poly[piperazine-1,4-diium [μ4-chlorido-μ3-chlorido-tri-μ2-chlorido-chloridodicadmate(II)] monohydrate]
Source: Acta Crystallogr Sect E Struct Rep Online. 2012 Jan 21;68(Pt 2):m175. doi: 10.1107/S1600536812001626 (PMC3274903; doi:10.1107/S1600536812001626)
Supplement: Supplementary file 2 [file e-68-0m175-Isup2.hkl]

# 
# h,k,l, Fc-squared, Fo-squared, sigma(Fo-squared) and status flag 
# 
data_I
_shelx_title ' marw2                       New: P21/c' 
_shelx_refln_list_code          4 
_shelx_F_calc_maximum      404.71 
_exptl_crystal_F_000      1064.00 
_reflns_d_resolution_high  0.7570 
 
loop_ 
 _symmetry_equiv_pos_as_xyz 
 'x, y, z' 
 '-x, y+1/2, -z+1/2' 
 '-x, -y, -z' 
 'x, -y-1/2, z-1/2' 
 
_cell_length_a    12.1907 
_cell_length_b     6.8088 
_cell_length_c    21.4590 
_cell_angle_alpha  90.000 
_cell_angle_beta  120.521 
_cell_angle_gamma  90.000 
 
_shelx_F_squared_multiplier     1.000 
 
loop_ 
 _refln_index_h 
 _refln_index_k 
 _refln_index_l 
 _refln_F_squared_calc 
 _refln_F_squared_meas 
 _refln_F_squared_sigma 
 _refln_observed_status 
   1   0   0    38609.29    33908.33    248.67 o 
   2   0   0    64631.80    57522.14    404.30 o 
   3   0   0    11727.58    11273.51     76.22 o 
   4   0   0       44.53       23.62      2.48 o 
   5   0   0     2546.94     2768.79     25.64 o 
   6   0   0    35253.01    34968.27    255.46 o 
   7   0   0    13553.71    13316.71    177.20 o 
   8   0   0      291.17      333.34     10.50 o 
   9   0   0     9105.69     9081.74    209.92 o 
  10   0   0     2719.95     2699.78     98.68 o 
  11   0   0      282.05      276.20     19.12 o 
  12   0   0     1449.95     1413.27     99.61 o 
  13   0   0      255.06      194.38     26.50 o 
   1   1   0        0.68       -1.40      1.40 o 
   2   1   0     2797.78     2748.61     17.84 o 
   3   1   0       92.59      110.73      2.50 o 
   4   1   0      432.15      434.51      5.46 o 
   5   1   0      178.35      158.34      4.22 o 
   6   1   0     8872.28     9082.98     70.73 o 
   7   1   0     3342.13     3298.40     36.36 o 
   8   1   0       32.09       44.89      3.80 o 
   9   1   0     4421.44     4457.23     52.39 o 
  10   1   0     1399.83     1368.72     23.20 o 
  11   1   0       52.80       74.25      8.89 o 
  12   1   0      527.66      558.58     19.28 o 
  13   1   0      233.09      258.82     21.54 o 
   0   2   0    23752.64    23111.75    161.88 o 
   1   2   0     6319.43     6951.77     37.83 o 
   2   2   0    94093.41    86507.77    768.74 o 
   3   2   0     4235.12     4222.03     27.57 o 
   4   2   0     3752.20     3718.41     29.76 o 
   5   2   0     1319.81     1234.06     13.88 o 
   6   2   0      123.29      125.18      4.17 o 
   7   2   0     1909.94     1833.19     18.58 o 
   8   2   0       74.62       70.64      4.91 o 
   9   2   0       78.28       98.61      5.37 o 
  10   2   0      686.64      693.78     14.12 o 
  11   2   0        0.19       10.22      5.33 o 
  12   2   0      659.26      640.04     17.60 o 
  13   2   0      229.10      233.07     21.36 o 
   1   3   0       47.69       50.64      1.53 o 
   2   3   0      966.16     1062.78     10.02 o 
   3   3   0     2682.59     2612.47     24.80 o 
   4   3   0     4393.95     4385.95     43.48 o 
   5   3   0       15.03       17.30      2.24 o 
   6   3   0     7447.45     7405.52     60.95 o 
   7   3   0     4186.95     4092.19     37.64 o 
   8   3   0     1557.13     1480.69     18.36 o 
   9   3   0     9132.90     8892.67    129.65 o 
  10   3   0     2686.28     2705.68     33.55 o 
  11   3   0      960.61      987.05     22.58 o 
  12   3   0     2873.91     2865.40     62.99 o 
  13   3   0     3486.89     3529.86    109.11 o 
   0   4   0     3802.79     4037.52     79.10 o 
   1   4   0     1499.63     1570.51     19.90 o 
   2   4   0    15028.01    15298.02    184.17 o 
   3   4   0    36152.38    35807.69    602.66 o 
   4   4   0    19030.29    19018.39    261.35 o 
   5   4   0      611.76      663.10      9.94 o 
   6   4   0     8083.78     7886.42     89.08 o 
   7   4   0     4651.81     4579.62     58.30 o 
   8   4   0     1489.43     1412.41     19.15 o 
   9   4   0     3584.87     3491.15     38.32 o 
  10   4   0      261.83      278.06     13.02 o 
  11   4   0      492.27      473.19     19.28 o 
  12   4   0       71.26       57.58     11.40 o 
   1   5   0       28.91       35.67      2.95 o 
   2   5   0      600.28      598.11     13.06 o 
   3   5   0        2.97        6.00      4.34 o 
   4   5   0      233.47      227.16      6.88 o 
   5   5   0       47.23       51.84      4.56 o 
   6   5   0      704.20      677.47     13.69 o 
   7   5   0      100.66      104.79      6.67 o 
   8   5   0       65.84       75.80      6.90 o 
   9   5   0        0.49        5.81      5.86 o 
  10   5   0        8.28       20.15      7.35 o 
  11   5   0       81.02       85.97     12.33 o 
   0   6   0    32407.96    31241.27    817.35 o 
   1   6   0     7697.15     7534.26    111.33 o 
   2   6   0      403.54      414.85      9.49 o 
   3   6   0     2347.28     2230.71     54.34 o 
   4   6   0      606.24      617.37     13.91 o 
   5   6   0        2.96        5.02      4.30 o 
   6   6   0     8978.15     8651.04    243.67 o 
   7   6   0     5028.11     5087.19    151.69 o 
   8   6   0      279.68      265.04     12.33 o 
   9   6   0     3068.59     3093.18     65.45 o 
  10   6   0      382.63      429.96     24.41 o 
   1   7   0       51.55       57.07      6.48 o 
   2   7   0      251.78      262.62     18.86 o 
   3   7   0      437.63      427.69     29.42 o 
   4   7   0       50.29       51.95      6.92 o 
   5   7   0       20.46       15.91      5.98 o 
   6   7   0     1625.76     1609.00     73.45 o 
   7   7   0     3009.62     3076.16    113.73 o 
   8   7   0      334.09      320.31     15.23 o 
   0   8   0      753.80      711.27     33.51 o 
   1   8   0     1743.09     1766.99     39.28 o 
   2   8   0      787.60      851.25     50.66 o 
   3   8   0      574.52      553.76     21.54 o 
   4   8   0       43.08       64.97     11.85 o 
   5   8   0     1320.46     1321.27     28.97 o 
   6   8   0      476.91      475.58     38.19 o 
 -14   1   1     1862.80     1925.56     93.14 o 
 -13   1   1      467.55      478.16     21.24 o 
 -12   1   1      844.83      867.71     21.52 o 
 -11   1   1     2464.06     2441.81     45.07 o 
 -10   1   1     2146.05     2109.47     38.64 o 
  -9   1   1      861.28      856.69     12.92 o 
  -8   1   1     6393.91     6468.08     68.99 o 
  -7   1   1      255.42      275.34      6.77 o 
  -6   1   1      231.42      200.48      4.94 o 
  -5   1   1      542.61      563.55      7.31 o 
  -4   1   1      249.50      294.66      4.25 o 
  -3   1   1       12.95        4.38      1.50 o 
  -2   1   1     2137.07     2168.54     13.00 o 
  -1   1   1       58.11       10.22      1.75 o 
   0   1   1        1.89        8.01      1.44 o 
   1   1   1     8343.63     9045.18     45.46 o 
   2   1   1    10019.04    10152.32     48.20 o 
   3   1   1     1230.81     1329.18     10.98 o 
   4   1   1     4956.08     5009.44     29.70 o 
   5   1   1    19138.25    19562.27    121.35 o 
   6   1   1      305.43      337.92      6.28 o 
   7   1   1    15043.57    15490.93    137.84 o 
   8   1   1     6323.32     6225.70     81.01 o 
   9   1   1     1029.28      985.51     16.81 o 
  10   1   1     2567.11     2563.01     48.95 o 
  11   1   1    12160.32    12080.48    269.22 o 
  12   1   1      143.64      150.27     11.50 o 
  13   1   1     5187.12     5254.88    153.77 o 
 -13   2   1      558.27      580.13     25.76 o 
 -12   2   1      859.46      879.49     22.32 o 
 -11   2   1     6980.72     6834.86     85.47 o 
 -10   2   1      856.68      837.53     13.83 o 
  -9   2   1     3675.99     3487.99     42.96 o 
  -8   2   1    10007.31     9738.72    110.14 o 
  -7   2   1    11263.05    11243.18     94.75 o 
  -6   2   1       17.84       37.27      4.81 o 
  -5   2   1    72747.85    69779.44    533.80 o 
  -4   2   1    59573.83    58187.57    530.48 o 
  -3   2   1    40268.82    39624.40    295.77 o 
  -2   2   1    80943.32    74159.84    696.98 o 
  -1   2   1     7581.63     7475.74     46.54 o 
   0   2   1      231.35      237.77      4.52 o 
   1   2   1    47958.29    45909.08    269.94 o 
   2   2   1    42362.56    41511.55    268.43 o 
   3   2   1       10.29       26.05      2.10 o 
   4   2   1    25023.57    24944.76    196.73 o 
   5   2   1    16371.79    16389.21    173.32 o 
   6   2   1      133.39      155.39      4.27 o 
   7   2   1     4152.98     4199.01     33.18 o 
   8   2   1     3278.58     3201.98     34.91 o 
   9   2   1      241.10      249.15      7.69 o 
  10   2   1      663.77      701.27     15.91 o 
  11   2   1      175.88      192.72     10.36 o 
  12   2   1       14.36        7.00      5.49 o 
  13   2   1        3.74        0.94     12.78 o 
 -13   3   1      387.41      396.24     35.07 o 
 -12   3   1      169.28      190.43     11.37 o 
 -11   3   1      694.46      673.99     30.59 o 
 -10   3   1       30.56       53.63      6.03 o 
  -9   3   1       13.42       34.13      6.04 o 
  -8   3   1      143.46      143.37      6.18 o 
  -7   3   1      646.79      635.67     10.05 o 
  -6   3   1      489.80      501.38      8.30 o 
  -5   3   1      373.64      409.38      6.89 o 
  -4   3   1       43.65       55.02      2.29 o 
  -3   3   1       98.49       94.23      2.46 o 
  -2   3   1       52.63       53.38      1.83 o 
  -1   3   1      682.68      720.33      8.00 o 
   0   3   1        9.01       -1.07      1.07 o 
   1   3   1       56.04       51.39      1.82 o 
   2   3   1     3464.68     3584.58     35.29 o 
   3   3   1       65.23       67.54      2.79 o 
   4   3   1     5051.25     5085.59     51.05 o 
   5   3   1      978.98      964.47     12.99 o 
   6   3   1      821.51      796.94     11.92 o 
   7   3   1     1125.29     1110.65     14.69 o 
   8   3   1      889.36      841.76     12.87 o 
   9   3   1       16.16       39.85      4.89 o 
  10   3   1     1132.23     1086.95     21.62 o 
  11   3   1       17.66       19.05      6.32 o 
  12   3   1       46.24       63.93      8.53 o 
 -12   4   1      383.18      454.76     30.63 o 
 -11   4   1     2641.96     2609.46     57.55 o 
 -10   4   1        4.13       17.16      5.00 o 
  -9   4   1     2422.76     2337.77     32.00 o 
  -8   4   1      406.31      441.04     15.00 o 
  -7   4   1     1887.16     1901.32     31.71 o 
  -6   4   1      549.90      573.59      9.87 o 
  -5   4   1    24703.46    24302.68    352.22 o 
  -4   4   1    14840.74    15023.53    192.45 o 
  -3   4   1    17256.57    17471.62    219.94 o 
  -2   4   1    17392.07    17486.00    191.56 o 
  -1   4   1       45.41       63.05      2.45 o 
   0   4   1      139.96      155.34      3.17 o 
   1   4   1     2729.32     2778.21     40.59 o 
   2   4   1    15769.96    15784.18    194.32 o 
   3   4   1        1.94       13.40      2.98 o 
   4   4   1     7810.96     7574.18     97.63 o 
   5   4   1     4245.49     4177.30     79.15 o 
   6   4   1       23.26       41.21      4.44 o 
   7   4   1     1660.85     1578.35     19.57 o 
   8   4   1     1099.98     1111.96     19.40 o 
   9   4   1       22.36       24.72      5.02 o 
  10   4   1      255.92      253.69     12.57 o 
  11   4   1       15.79       24.56      7.94 o 
  12   4   1        0.99       11.22     13.72 o 
 -11   5   1     4600.00     4644.19     90.28 o 
 -10   5   1        6.40       44.14     16.96 o 
  -9   5   1      914.57      909.05     23.32 o 
  -8   5   1      459.05      450.27     12.02 o 
  -7   5   1     1279.97     1226.98     20.17 o 
  -6   5   1       20.97       20.10      3.82 o 
  -5   5   1      876.58      846.59     17.21 o 
  -4   5   1       61.49       78.17      4.53 o 
  -3   5   1      241.73      243.79      7.35 o 
  -2   5   1      441.61      467.83      9.90 o 
  -1   5   1       96.13      103.53      3.82 o 
   0   5   1       16.96       24.28      2.28 o 
   1   5   1     1462.04     1491.71     33.42 o 
   2   5   1     8712.76     8588.08    141.49 o 
   3   5   1      118.65      123.29      4.78 o 
   4   5   1    16480.44    15838.36    248.76 o 
   5   5   1     6956.95     6826.87     88.17 o 
   6   5   1      958.73      903.44     20.51 o 
   7   5   1     4484.37     4519.29     77.17 o 
   8   5   1     3522.78     3415.01     47.69 o 
   9   5   1       59.10       98.50     14.08 o 
  10   5   1     2733.09     2657.88     62.53 o 
  11   5   1     4658.01     4695.34    137.17 o 
 -10   6   1      771.38      748.07     30.79 o 
  -9   6   1       54.18       69.30     10.71 o 
  -8   6   1     3465.43     3378.58     55.32 o 
  -7   6   1      964.03      912.19     31.61 o 
  -6   6   1     1980.95     1949.57     56.11 o 
  -5   6   1     1810.40     1757.03     30.00 o 
  -4   6   1      584.58      558.23     14.98 o 
  -3   6   1      705.98      685.48     17.73 o 
  -2   6   1     4904.75     4825.21    103.68 o 
  -1   6   1    10291.49    10194.75    168.78 o 
   0   6   1      633.26      606.47     10.90 o 
   1   6   1     6065.52     5933.74    101.21 o 
   2   6   1     1540.31     1488.21     30.91 o 
   3   6   1      206.96      211.72      9.05 o 
   4   6   1     2963.56     2812.38     63.68 o 
   5   6   1      942.61      937.06     28.44 o 
   6   6   1      202.26      225.35     12.75 o 
   7   6   1      223.02      212.22     11.77 o 
   8   6   1       32.44       40.08     11.50 o 
   9   6   1      120.20      130.66     14.63 o 
  10   6   1        1.56        1.00      8.87 o 
  -8   7   1        0.20        6.35      8.57 o 
  -7   7   1        0.11        4.79      7.40 o 
  -6   7   1       23.22       21.19      6.57 o 
  -5   7   1       24.47       23.11      6.09 o 
  -4   7   1       43.86       38.26     10.49 o 
  -3   7   1        1.89        5.85      4.28 o 
  -2   7   1        3.14        1.07      3.51 o 
  -1   7   1        5.74        8.39      3.76 o 
   0   7   1      121.89      121.71     10.38 o 
   1   7   1       11.66        8.69      6.42 o 
   2   7   1     1430.79     1423.81     58.30 o 
   3   7   1      115.07      120.20     12.12 o 
   4   7   1     1672.79     1722.19     58.98 o 
   5   7   1      487.17      515.71     37.45 o 
   6   7   1      266.11      285.20     14.23 o 
   7   7   1      139.23      178.06     14.79 o 
   8   7   1       48.09       52.84     11.32 o 
  -6   8   1      549.03      656.83     20.98 o 
  -5   8   1     3985.38     4273.51     77.00 o 
  -4   8   1     1584.24     1684.24     57.83 o 
  -3   8   1      179.06      217.00     15.62 o 
  -2   8   1     4651.77     4917.93     80.49 o 
  -1   8   1     3629.22     3767.15     65.36 o 
   0   8   1      198.43      198.63     13.98 o 
   1   8   1     4519.40     4739.91     77.10 o 
   2   8   1     4933.85     5147.53     83.78 o 
   3   8   1        2.27       21.77      7.87 o 
   4   8   1     4518.01     4466.38    120.49 o 
   5   8   1     1345.07     1397.15     40.59 o 
 -14   0   2     1061.29     1090.37     58.61 o 
 -13   0   2     2922.33     2754.73     66.56 o 
 -12   0   2     3765.32     3674.43    175.67 o 
 -11   0   2      899.78      935.70     31.68 o 
 -10   0   2     8496.43     8285.93    205.01 o 
  -9   0   2    25523.99    25471.29    500.66 o 
  -8   0   2    16210.87    15739.02    242.42 o 
  -7   0   2   121994.80   111377.05   1431.38 o 
  -6   0   2    34509.54    35155.01    253.48 o 
  -5   0   2      112.45      140.02     16.73 o 
  -3   0   2    50122.19    47597.05    367.53 o 
  -2   0   2     1355.54     1166.76     15.11 o 
  -1   0   2    68617.51    53180.66    990.65 o 
   1   0   2     4989.07     5004.79     33.31 o 
   2   0   2    21956.79    22125.96    155.97 o 
   3   0   2    38568.99    38171.34    247.28 o 
   4   0   2     3914.10     3948.85     32.75 o 
   5   0   2     2455.81     2481.76     26.21 o 
   6   0   2     9571.87     9957.71    150.70 o 
   7   0   2      351.55      355.24     10.32 o 
   8   0   2      257.02      295.07     17.95 o 
   9   0   2       88.36       99.53      8.95 o 
  10   0   2       86.68       74.65     11.58 o 
  11   0   2       22.03       38.73     10.52 o 
  12   0   2      532.61      568.93     28.44 o 
  13   0   2       96.64      103.35     23.69 o 
 -14   1   2      137.53      152.02     17.80 o 
 -13   1   2      831.67      810.82     36.45 o 
 -12   1   2     1022.76      996.12     22.82 o 
 -11   1   2       30.52       27.07      5.65 o 
 -10   1   2      126.78      125.16      6.99 o 
  -9   1   2      300.60      331.72      8.91 o 
  -8   1   2        2.32        8.02      2.74 o 
  -7   1   2       24.94       27.55      2.63 o 
  -6   1   2      181.87      190.68      4.95 o 
  -5   1   2      197.18      222.77      4.74 o 
  -4   1   2      139.18      152.78      3.26 o 
  -3   1   2     2437.92     2490.93     15.21 o 
  -2   1   2        5.70        6.84      1.10 o 
  -1   1   2     9236.03     9418.21     47.05 o 
   0   1   2    16911.52    17063.15    106.61 o 
   1   1   2     4118.29     4296.66     24.44 o 
   2   1   2     5019.22     5215.91     27.08 o 
   3   1   2    22527.39    22952.33    118.78 o 
   4   1   2        3.81        6.43      1.87 o 
   5   1   2     1493.03     1601.49     19.12 o 
   6   1   2     9106.67     9072.84     95.90 o 
   7   1   2       78.58       80.30      4.47 o 
   8   1   2    13691.38    13550.62    160.07 o 
   9   1   2    14485.89    14137.25    310.15 o 
  10   1   2     1405.03     1389.10     24.36 o 
  11   1   2       47.64       90.76     20.22 o 
  12   1   2       94.13       99.17     10.24 o 
  13   1   2        1.50       12.21     11.13 o 
 -14   2   2      125.92      128.91     25.25 o 
 -13   2   2      173.40      221.57     12.64 o 
 -12   2   2       72.02       83.00      8.92 o 
 -11   2   2       30.60       52.70      6.92 o 
 -10   2   2     4973.67     4905.89     42.07 o 
  -9   2   2    12359.06    12144.97    109.61 o 
  -8   2   2      122.81      139.05      5.84 o 
  -7   2   2     4529.85     4648.58     42.42 o 
  -6   2   2    10277.94    10367.49     88.41 o 
  -5   2   2    13925.16    13997.03    100.51 o 
  -4   2   2     6171.28     6384.44     39.94 o 
  -3   2   2    15116.55    15332.57     95.40 o 
  -2   2   2    20498.96    21277.13    123.68 o 
  -1   2   2     4254.73     4291.31     22.92 o 
   0   2   2      717.85      721.00      6.10 o 
   1   2   2     2418.32     2479.71     18.21 o 
   2   2   2     2060.89     2148.94     14.15 o 
   3   2   2     3518.33     3564.43     20.93 o 
   4   2   2      394.68      425.70      5.87 o 
   5   2   2     4156.91     4060.13     37.21 o 
   6   2   2      434.97      497.92      8.10 o 
   7   2   2       11.90       19.75      3.38 o 
   8   2   2       14.88       18.84      3.58 o 
   9   2   2      251.52      231.37      8.02 o 
  10   2   2        0.26        6.66      4.76 o 
  11   2   2       14.12       12.97      5.75 o 
  12   2   2      128.09      134.70     11.85 o 
 -13   3   2      913.43      899.03     32.39 o 
 -12   3   2      450.42      441.79     15.76 o 
 -11   3   2      294.48      309.93     11.18 o 
 -10   3   2     1577.92     1510.18     29.32 o 
  -9   3   2      582.63      586.04     11.98 o 
  -8   3   2        0.10       -2.36      2.83 o 
  -7   3   2       72.27      121.24     16.70 o 
  -6   3   2       58.21       63.11      4.76 o 
  -5   3   2        2.14        9.21      1.96 o 
  -4   3   2     5061.45     4980.54     54.14 o 
  -3   3   2     5971.86     6078.10     48.40 o 
  -2   3   2       86.19      103.78      2.54 o 
  -1   3   2     7547.15     7766.44     63.03 o 
   0   3   2     9992.56     9993.21     91.15 o 
   1   3   2     1069.14     1195.75     11.79 o 
   2   3   2    24224.26    24511.73    195.17 o 
   3   3   2    26145.66    26696.94    302.78 o 
   4   3   2     1019.73      971.78      8.78 o 
   5   3   2     9131.09     9272.21     80.67 o 
   6   3   2    31762.94    30836.81    305.81 o 
   7   3   2    15535.25    15262.91    114.75 o 
   8   3   2     7057.34     7084.21     76.61 o 
   9   3   2     6578.20     6376.85     57.14 o 
  10   3   2      779.67      796.76     22.94 o 
  11   3   2     3632.37     3487.19     48.49 o 
  12   3   2     3472.09     3442.15    110.75 o 
 -12   4   2      632.12      598.51     20.08 o 
 -11   4   2      502.23      526.56     24.07 o 
 -10   4   2     7871.06     7590.49     92.58 o 
  -9   4   2     7927.03     7560.77    133.74 o 
  -8   4   2     1865.55     1857.95     20.86 o 
  -7   4   2     2566.72     2560.35     40.15 o 
  -6   4   2     4146.20     4070.73     69.78 o 
  -5   4   2      970.05     1042.74     23.44 o 
  -4   4   2    41467.71    40782.64    571.68 o 
  -3   4   2    32473.04    32516.00    384.89 o 
  -2   4   2     4274.45     4319.10     61.47 o 
  -1   4   2    13278.03    13534.34    154.14 o 
   0   4   2    13860.62    14252.11    212.72 o 
   1   4   2      316.50      315.33      6.17 o 
   2   4   2    10834.20    10894.09    146.24 o 
   3   4   2      388.87      413.80      5.85 o 
   4   4   2      748.61      776.66     12.81 o 
   5   4   2       50.86       51.06      4.43 o 
   6   4   2     3331.00     3344.86     55.31 o 
   7   4   2     1776.49     1742.83     23.69 o 
   8   4   2      287.99      295.18     10.44 o 
   9   4   2       14.53       22.23      6.13 o 
  10   4   2       29.95       39.26      7.10 o 
  11   4   2       28.63       27.33      9.75 o 
 -12   5   2       26.74       41.98     14.42 o 
 -11   5   2      161.81      148.39     16.67 o 
 -10   5   2        0.05        2.69      6.84 o 
  -9   5   2      282.48      254.25     11.06 o 
  -8   5   2       57.50       59.39      6.21 o 
  -7   5   2        5.18        9.14      3.74 o 
  -6   5   2      252.47      256.29      9.83 o 
  -5   5   2      220.43      209.82      7.09 o 
  -4   5   2      244.27      231.29      6.97 o 
  -3   5   2        1.71        5.34      2.15 o 
  -2   5   2     1630.42     1610.65     33.67 o 
  -1   5   2        1.11        9.64      3.56 o 
   0   5   2        6.84        9.02      2.26 o 
   1   5   2      494.82      505.60      7.36 o 
   2   5   2      234.27      238.52      9.36 o 
   3   5   2       63.99       72.32      5.76 o 
   4   5   2       31.59       51.33      7.71 o 
   5   5   2     1860.00     1837.36     26.35 o 
   6   5   2       51.77       52.21      5.00 o 
   7   5   2      245.33      232.47      9.93 o 
   8   5   2     1407.05     1416.51     29.31 o 
   9   5   2     1997.63     2008.23     37.68 o 
  10   5   2       11.62       18.90      9.07 o 
 -10   6   2      769.43      791.09     31.31 o 
  -9   6   2     1857.50     1866.51     35.50 o 
  -8   6   2     2541.05     2651.98     51.10 o 
  -7   6   2    11450.38    11275.27    254.19 o 
  -6   6   2     9587.45     9262.65    226.34 o 
  -5   6   2      884.81      856.92     15.99 o 
  -4   6   2     1133.45     1120.68     18.15 o 
  -3   6   2     5333.86     5180.81    138.88 o 
  -2   6   2        3.38        2.16      3.86 o 
  -1   6   2    14893.35    14698.83    268.66 o 
   0   6   2    16767.99    16380.66    268.57 o 
   1   6   2      833.57      826.84     24.84 o 
   2   6   2     3661.30     3614.18    102.30 o 
   3   6   2      651.65      665.80     21.06 o 
   4   6   2      208.68      221.83      8.57 o 
   5   6   2       96.56      109.75      7.64 o 
   6   6   2     1011.88     1035.09     38.52 o 
   7   6   2      158.12      168.51      9.91 o 
   8   6   2      479.26      476.15     17.39 o 
   9   6   2       41.27       36.47      9.52 o 
  -9   7   2      264.40      245.01     14.47 o 
  -8   7   2       21.78       30.58      9.43 o 
  -7   7   2        7.59       19.95      7.02 o 
  -6   7   2       16.16       31.64     10.47 o 
  -5   7   2        1.05        0.06      4.93 o 
  -4   7   2        6.64       12.64      5.08 o 
  -3   7   2      735.02      732.43     17.97 o 
  -2   7   2      213.04      207.94      8.82 o 
  -1   7   2     3387.95     3383.04     80.70 o 
   0   7   2     7969.58     8080.04    211.46 o 
   1   7   2       99.11      106.60      7.87 o 
   2   7   2     3869.26     3838.82    153.17 o 
   3   7   2     2680.98     2721.42     92.67 o 
   4   7   2      444.96      472.57     27.79 o 
   5   7   2     1633.95     1599.36     43.32 o 
   6   7   2     3078.86     3134.29    140.25 o 
   7   7   2       19.44       23.54      6.81 o 
   8   7   2     2007.91     1965.91     59.78 o 
  -6   8   2     3053.19     3064.27    203.03 o 
  -5   8   2      620.00      637.88     27.36 o 
  -4   8   2       54.07       38.17      9.48 o 
  -3   8   2       75.40      150.89     33.44 o 
  -2   8   2      643.07      665.00     23.54 o 
  -1   8   2       41.39       31.60      8.10 o 
   0   8   2      324.73      339.72     24.71 o 
   1   8   2      543.56      552.99     20.69 o 
   2   8   2        0.33        0.81      6.63 o 
   3   8   2     1115.53     1004.48     48.17 o 
   4   8   2        5.58       12.31      9.02 o 
   5   8   2      162.06      161.49     24.47 o 
 -14   1   3      242.52      215.83     20.06 o 
 -13   1   3       21.57       22.94      6.62 o 
 -12   1   3      184.00      181.23     13.93 o 
 -11   1   3      415.35      400.53     12.21 o 
 -10   1   3      488.46      450.03     10.41 o 
  -9   1   3      237.89      235.45      7.86 o 
  -8   1   3     3329.35     3343.41     31.85 o 
  -7   1   3      835.76      813.73     10.17 o 
  -6   1   3     4321.64     4209.87     29.35 o 
  -5   1   3     1582.12     1687.24     12.56 o 
  -4   1   3     2749.34     2976.47     18.61 o 
  -3   1   3     1819.11     1774.19     11.69 o 
  -2   1   3    50476.94    46492.73    244.68 o 
  -1   1   3    18492.00    18292.27    100.14 o 
   0   1   3    24640.41    24342.66    127.59 o 
   1   1   3    47792.16    45861.08    228.20 o 
   2   1   3    36975.74    35749.96    171.64 o 
   3   1   3    17514.15    18127.48     84.98 o 
   4   1   3    92710.17    88380.87    435.46 o 
   5   1   3        9.59       18.72      2.29 o 
   6   1   3    13136.44    13165.32    127.90 o 
   7   1   3     1119.44     1139.06     15.83 o 
   8   1   3     4915.99     4832.20     70.46 o 
   9   1   3     1402.62     1360.74     21.80 o 
  10   1   3     7579.57     7394.62    180.27 o 
  11   1   3     6229.02     6065.46     77.98 o 
  12   1   3      498.21      529.00     28.86 o 
 -14   2   3     4641.86     4553.82    130.63 o 
 -13   2   3       46.70       44.34      7.71 o 
 -12   2   3     9884.96     9693.40    175.19 o 
 -11   2   3     8014.59     7913.80    105.46 o 
 -10   2   3      383.53      397.95     11.68 o 
  -9   2   3     6680.72     6635.43     51.08 o 
  -8   2   3    11927.83    11923.55    124.20 o 
  -7   2   3     7708.50     8017.50     67.36 o 
  -6   2   3    15924.22    15948.90    115.45 o 
  -5   2   3    65226.55    61950.20    484.06 o 
  -4   2   3     3047.15     3091.44     22.86 o 
  -3   2   3    28417.58    27380.27    206.72 o 
  -2   2   3    30178.69    29528.92    185.09 o 
  -1   2   3     1476.63     1585.64      9.20 o 
   0   2   3      917.71      883.78      9.28 o 
   1   2   3    16939.05    17190.51     94.69 o 
   2   2   3    10574.84    11001.18     71.82 o 
   3   2   3     3153.23     3331.92     26.35 o 
   4   2   3     3667.36     3882.31     37.60 o 
   5   2   3       27.69       30.51      2.51 o 
   6   2   3        4.90       13.45      3.70 o 
   7   2   3        0.29       15.71      4.02 o 
   8   2   3      523.08      533.35     10.46 o 
   9   2   3      113.16      133.83      7.08 o 
  10   2   3     1578.36     1600.36     27.27 o 
  11   2   3      341.39      340.44     13.34 o 
  12   2   3       90.68       83.24     19.80 o 
 -13   3   3       67.54       65.25      8.57 o 
 -12   3   3       18.48       24.76      7.38 o 
 -11   3   3        9.25       14.91      5.50 o 
 -10   3   3      156.88      153.19      7.52 o 
  -9   3   3       23.61       24.85      4.12 o 
  -8   3   3      410.10      386.18      8.39 o 
  -7   3   3     1030.44     1028.18     16.36 o 
  -6   3   3        1.21       10.46      2.11 o 
  -5   3   3     5937.01     6010.95     64.67 o 
  -4   3   3       56.32       68.66      2.63 o 
  -3   3   3     4859.83     5094.57     48.22 o 
  -2   3   3     1380.14     1508.95     16.14 o 
  -1   3   3        0.10       18.75      4.56 o 
   0   3   3     1262.06     1341.55     11.21 o 
   1   3   3     2946.49     3015.16     45.10 o 
   2   3   3      650.03      700.92     10.39 o 
   3   3   3      669.02      742.70      9.87 o 
   4   3   3      725.91      812.57      9.02 o 
   5   3   3     1971.91     1974.90     18.18 o 
   6   3   3       10.48       33.92      3.92 o 
   7   3   3     7477.67     7250.16     59.97 o 
   8   3   3      352.72      370.26      9.34 o 
   9   3   3     2252.21     2143.66     29.53 o 
  10   3   3      238.31      254.83     12.09 o 
  11   3   3        6.48       25.50      6.82 o 
  12   3   3        3.76        6.39     13.56 o 
 -13   4   3        0.01       10.74      9.21 o 
 -12   4   3     5351.66     5367.23     83.88 o 
 -11   4   3     1103.09     1134.57     21.92 o 
 -10   4   3     1373.95     1410.50     30.37 o 
  -9   4   3      835.32      853.58     15.90 o 
  -8   4   3     2198.33     2127.74     24.32 o 
  -7   4   3     4350.33     4196.20     59.55 o 
  -6   4   3     2825.49     2791.96     39.02 o 
  -5   4   3    21394.79    21251.15    337.19 o 
  -4   4   3       95.23      117.19      5.60 o 
  -3   4   3    13854.33    13989.33    210.73 o 
  -2   4   3     4498.88     4522.94     72.41 o 
  -1   4   3      320.93      307.86      4.78 o 
   0   4   3     1149.56     1162.22     16.01 o 
   1   4   3     3045.18     2990.16     43.02 o 
   2   4   3      604.54      651.04     11.43 o 
   3   4   3      458.82      484.06     11.08 o 
   4   4   3      711.86      713.69     14.04 o 
   5   4   3        0.51       -0.08      2.65 o 
   6   4   3        0.19        6.32      3.72 o 
   7   4   3      138.84      133.57      7.22 o 
   8   4   3      226.79      244.81     11.50 o 
   9   4   3       19.46       21.15      6.10 o 
  10   4   3      592.91      621.80     21.61 o 
  11   4   3       52.39       42.09     15.28 o 
 -12   5   3      207.24      214.29     19.54 o 
 -11   5   3       46.68       58.57     12.43 o 
 -10   5   3       89.47       79.58     10.18 o 
  -9   5   3        2.77       13.47      5.59 o 
  -8   5   3      331.30      321.16     11.39 o 
  -7   5   3      718.76      675.84     15.37 o 
  -6   5   3     1283.46     1238.63     18.60 o 
  -5   5   3     7010.22     6824.38    106.20 o 
  -4   5   3      567.71      554.52     12.23 o 
  -3   5   3     9549.80     9155.79    156.48 o 
  -2   5   3    11206.13    11032.51    223.96 o 
  -1   5   3      379.11      385.72     11.17 o 
   0   5   3     2017.74     2023.05     39.88 o 
   1   5   3    15275.99    15137.49    317.71 o 
   2   5   3     9007.27     8657.51    122.14 o 
   3   5   3     4832.45     4796.37    115.87 o 
   4   5   3    24416.45    23783.64    696.58 o 
   5   5   3     6063.34     5767.06     68.48 o 
   6   5   3     2429.28     2423.56     34.79 o 
   7   5   3     9270.83     8855.32    151.65 o 
   8   5   3     3342.26     3430.69     85.62 o 
   9   5   3      380.68      436.26     67.62 o 
  10   5   3     4763.07     4694.97     77.86 o 
 -11   6   3     1895.46     1862.36     51.63 o 
 -10   6   3     1053.84     1060.73     29.23 o 
  -9   6   3     2472.30     2408.90     78.53 o 
  -8   6   3     5067.39     4898.94    117.09 o 
  -7   6   3        9.66       23.50      6.21 o 
  -6   6   3      900.19      878.23     18.73 o 
  -5   6   3     1039.55     1011.98     32.00 o 
  -4   6   3      820.68      812.92     14.87 o 
  -3   6   3     1227.70     1240.55     19.29 o 
  -2   6   3     2535.50     2466.55     45.59 o 
  -1   6   3      412.07      390.80      9.13 o 
   0   6   3        4.04       11.56      2.85 o 
   1   6   3     1289.51     1325.03     51.88 o 
   2   6   3     1182.45     1276.36     32.00 o 
   3   6   3      195.64      195.66      7.34 o 
   4   6   3      778.04      760.91     22.65 o 
   5   6   3       25.94       36.51      6.98 o 
   6   6   3        2.53        5.80      4.12 o 
   7   6   3       90.38       77.52      8.38 o 
   8   6   3       14.83       10.48      7.27 o 
   9   6   3        0.36       -7.07      7.07 o 
  -9   7   3       21.28       26.03      9.65 o 
  -8   7   3       32.16       38.11      8.38 o 
  -7   7   3       27.73       25.62      7.30 o 
  -6   7   3      309.30      313.34     14.16 o 
  -5   7   3      505.46      502.78     13.52 o 
  -4   7   3        0.89       -1.14      4.29 o 
  -3   7   3      776.68      768.22     18.83 o 
  -2   7   3      167.93      172.32      8.42 o 
  -1   7   3      101.17      100.88      6.66 o 
   0   7   3       40.65       63.34     18.42 o 
   1   7   3      272.02      288.33     11.15 o 
   2   7   3     3021.10     3085.90    129.85 o 
   3   7   3        2.31       -3.33      9.50 o 
   4   7   3     2490.76     2417.51     46.12 o 
   5   7   3      153.24      181.66     17.62 o 
   6   7   3      275.92      285.71     20.73 o 
   7   7   3      118.26      111.92     22.91 o 
  -7   8   3       22.63       17.86      9.17 o 
  -6   8   3     2264.46     2397.54     63.13 o 
  -5   8   3     5472.19     5754.60    209.34 o 
  -4   8   3      536.29      513.45     40.92 o 
  -3   8   3     3777.19     4062.66     76.22 o 
  -2   8   3     1406.05     1419.57     35.16 o 
  -1   8   3        5.03       -0.21      6.22 o 
   0   8   3        3.72        9.96     14.89 o 
   1   8   3     1165.21     1216.03     30.34 o 
   2   8   3     1390.47     1483.65     57.83 o 
   3   8   3      232.28      221.45     16.22 o 
   4   8   3      644.84      647.17     26.86 o 
   5   8   3       69.17       69.05     19.80 o 
 -14   0   4     6850.24     6928.47    174.12 o 
 -13   0   4     4318.46     4180.79    279.41 o 
 -12   0   4     6456.05     6511.07    125.72 o 
 -11   0   4      754.51      799.32     38.27 o 
 -10   0   4    13749.60    13493.24    277.88 o 
  -9   0   4     7751.96     7995.46    126.48 o 
  -8   0   4    29234.77    28736.83    225.56 o 
  -7   0   4    44921.55    43276.92    356.21 o 
  -6   0   4    10995.08    11485.14     95.00 o 
  -5   0   4     8644.33     8597.96     63.86 o 
  -4   0   4    35497.35    34920.10    282.29 o 
  -3   0   4    16261.30    16261.74    122.07 o 
  -2   0   4     2268.28     2273.95     23.57 o 
  -1   0   4    13170.54    12880.89     78.26 o 
   0   0   4     5343.75     5356.87     36.52 o 
   1   0   4      615.27      698.03      8.37 o 
   2   0   4      808.92      782.39      8.87 o 
   3   0   4      455.74      465.13      7.17 o 
   4   0   4      931.26     1001.96     13.02 o 
   5   0   4     4037.89     4107.50     58.02 o 
   6   0   4     2030.53     2101.16     26.93 o 
   7   0   4      841.93      881.11     20.43 o 
   8   0   4     1884.48     1902.60     53.80 o 
   9   0   4     5120.06     5082.82    101.98 o 
  10   0   4      611.31      604.26     37.88 o 
  11   0   4     2843.62     2810.91    113.95 o 
  12   0   4     1325.94     1362.53     65.16 o 
 -14   1   4       50.79       49.78     12.62 o 
 -13   1   4       36.58       39.43      7.18 o 
 -12   1   4      107.21      115.59      8.44 o 
 -11   1   4       92.52       89.59      6.41 o 
 -10   1   4       84.84       95.80      5.19 o 
  -9   1   4      195.27      206.16      6.81 o 
  -8   1   4     1679.05     1617.13     16.60 o 
  -7   1   4     7045.62     7012.16     56.29 o 
  -6   1   4     5992.48     6237.42     38.33 o 
  -5   1   4     1505.39     1477.97     11.92 o 
  -4   1   4     9529.44     9652.55     49.50 o 
  -3   1   4    13650.42    14133.75     71.79 o 
  -2   1   4     2097.29     2121.83     12.28 o 
  -1   1   4    33351.56    33260.38    198.17 o 
   0   1   4    13608.04    13846.79     68.60 o 
   1   1   4    54475.10    54200.29    267.59 o 
   2   1   4    34872.47    35131.88    168.67 o 
   3   1   4    27997.03    28490.76    147.27 o 
   4   1   4     7080.59     7158.64     40.79 o 
   5   1   4      133.35      162.06      4.63 o 
   6   1   4     3144.72     3229.75     39.31 o 
   7   1   4     2135.97     2102.40     23.39 o 
   8   1   4     9940.52     9791.15    133.49 o 
   9   1   4     5339.76     5248.96     69.65 o 
  10   1   4        6.56       21.88      6.47 o 
  11   1   4       82.90       76.57      8.72 o 
  12   1   4      554.88      556.55     30.30 o 
 -14   2   4       10.56       21.94     10.10 o 
 -13   2   4     1094.73     1067.55     48.24 o 
 -12   2   4      533.01      541.87     17.94 o 
 -11   2   4      399.11      413.58     11.88 o 
 -10   2   4    10188.28    10098.58    131.61 o 
  -9   2   4     6463.60     6348.98     62.11 o 
  -8   2   4      308.63      301.19      7.42 o 
  -7   2   4     3013.21     3006.49     27.08 o 
  -6   2   4       68.83       78.77      3.27 o 
  -5   2   4     1013.87      923.74      9.31 o 
  -4   2   4     8223.27     8464.25     59.13 o 
  -3   2   4     1152.38     1254.31      9.87 o 
  -2   2   4     2640.45     2777.12     20.64 o 
  -1   2   4        0.64       -1.67      1.67 o 
   0   2   4      158.21      164.69      2.60 o 
   1   2   4      938.05      957.94      7.66 o 
   2   2   4      214.24      213.57      2.88 o 
   3   2   4      180.15      195.53      3.93 o 
   4   2   4       15.42       16.65      2.37 o 
   5   2   4      306.84      326.51      7.14 o 
   6   2   4      140.74      158.60      6.49 o 
   7   2   4       57.26       59.30      4.34 o 
   8   2   4      110.67      108.84      6.18 o 
   9   2   4       58.27       60.44      6.11 o 
  10   2   4       91.56      101.24      8.38 o 
  11   2   4      999.15     1027.80     24.12 o 
  12   2   4      534.99      573.01     40.37 o 
 -14   3   4      133.67      160.71     25.25 o 
 -13   3   4       47.23       45.97      7.59 o 
 -12   3   4       23.15       30.45      6.65 o 
 -11   3   4     1151.87     1111.58     24.13 o 
 -10   3   4     1483.11     1408.97     20.67 o 
  -9   3   4      412.23      430.32     14.81 o 
  -8   3   4       91.64       98.02      4.66 o 
  -7   3   4     9360.54     9306.72    144.47 o 
  -6   3   4     1684.46     1818.29     29.26 o 
  -5   3   4     5057.73     5074.71     51.85 o 
  -4   3   4    23468.76    23779.56    233.81 o 
  -3   3   4    21172.43    21546.32    154.61 o 
  -2   3   4      279.93      297.28      6.84 o 
  -1   3   4   118363.64   108840.07   1414.37 o 
   0   3   4    43234.44    42221.77    450.95 o 
   1   3   4     8612.28     8923.25    105.95 o 
   2   3   4    14880.59    14985.94    104.93 o 
   3   3   4       86.00      127.44      4.99 o 
   4   3   4       73.87       89.64      4.31 o 
   5   3   4    28621.64    28093.18    175.70 o 
   6   3   4    43419.51    41598.34    392.08 o 
   7   3   4     2041.14     2042.92     21.14 o 
   8   3   4     8775.77     8610.55     73.22 o 
   9   3   4     1667.74     1678.31     27.18 o 
  10   3   4      335.67      323.56     13.43 o 
  11   3   4     1445.62     1441.03     35.12 o 
 -13   4   4     1875.68     1738.40     40.33 o 
 -12   4   4        7.43       21.78      6.95 o 
 -11   4   4     4855.69     4701.97     76.03 o 
 -10   4   4    13021.25    12646.92    204.93 o 
  -9   4   4     4812.35     4677.70     86.13 o 
  -8   4   4      504.67      518.15     13.60 o 
  -7   4   4     6914.42     6712.36    112.19 o 
  -6   4   4       60.97      111.72     13.09 o 
  -5   4   4      249.70      249.37      6.14 o 
  -4   4   4     2539.01     2615.63     42.72 o 
  -3   4   4     9387.70     9555.59    147.97 o 
  -2   4   4       84.17       92.43      3.06 o 
  -1   4   4    16345.84    16935.86    221.81 o 
   0   4   4     1921.92     1915.30     33.28 o 
   1   4   4      287.66      275.18      7.34 o 
   2   4   4      154.19      173.70      6.29 o 
   3   4   4       92.22       92.48      4.49 o 
   4   4   4       20.98       31.65      2.72 o 
   5   4   4      245.53      249.79      7.60 o 
   6   4   4     1328.72     1372.53     20.03 o 
   7   4   4       10.15        9.15      4.14 o 
   8   4   4     1915.21     1876.54     29.53 o 
   9   4   4      539.23      504.61     16.96 o 
  10   4   4      633.60      634.59     26.48 o 
  11   4   4     1055.96     1077.27     52.22 o 
 -12   5   4       85.73       98.11     15.02 o 
 -11   5   4      243.80      280.84     17.20 o 
 -10   5   4      207.51      196.05     11.62 o 
  -9   5   4      629.61      597.90     16.45 o 
  -8   5   4        4.29       14.12      4.42 o 
  -7   5   4       18.39       25.86      4.00 o 
  -6   5   4      218.62      216.70      6.99 o 
  -5   5   4        0.21       11.21      3.30 o 
  -4   5   4      628.77      617.08     10.58 o 
  -3   5   4      650.75      667.71     21.63 o 
  -2   5   4      672.77      708.66     16.65 o 
  -1   5   4      427.95      420.24     11.01 o 
   0   5   4        0.31        5.67      2.72 o 
   1   5   4     9267.32     8847.50    115.77 o 
   2   5   4      442.28      410.33     12.46 o 
   3   5   4        0.24        1.27      5.15 o 
   4   5   4     8094.89     8025.49    248.62 o 
   5   5   4     4871.41     4916.58    115.32 o 
   6   5   4      596.68      641.25     17.47 o 
   7   5   4      547.19      576.00     17.90 o 
   8   5   4     1544.14     1659.21     62.15 o 
   9   5   4      251.36      271.54     16.86 o 
  10   5   4        5.73       13.56     13.87 o 
 -11   6   4      136.53      145.89     16.81 o 
 -10   6   4     2510.49     2568.84     47.85 o 
  -9   6   4      348.41      358.73     21.78 o 
  -8   6   4     8312.13     8361.49    270.90 o 
  -7   6   4     8410.43     8192.82    212.21 o 
  -6   6   4       28.63       33.59      5.29 o 
  -5   6   4      357.40      343.27     10.26 o 
  -4   6   4      229.84      249.91     13.71 o 
  -3   6   4     5292.14     5182.87     81.97 o 
  -2   6   4        6.96        3.04      3.10 o 
  -1   6   4     3380.11     3359.60     61.37 o 
   0   6   4      489.94      519.36     12.14 o 
   1   6   4     1002.08     1002.11     34.37 o 
   2   6   4      167.12      179.43      9.69 o 
   3   6   4       36.15       37.01      6.31 o 
   4   6   4        0.01       -1.88      5.47 o 
   5   6   4      304.42      320.93     11.71 o 
   6   6   4      525.76      517.90     19.64 o 
   7   6   4       11.42       12.44      6.59 o 
   8   6   4     1461.54     1414.14     36.37 o 
  -9   7   4      212.14      202.25     17.38 o 
  -8   7   4     1438.26     1426.11     32.78 o 
  -7   7   4     2928.50     2844.52    115.23 o 
  -6   7   4      538.52      512.95     23.80 o 
  -5   7   4      732.15      772.59     25.56 o 
  -4   7   4     2526.72     2581.11     64.46 o 
  -3   7   4     3374.33     3344.89     93.24 o 
  -2   7   4      453.02      458.72     16.11 o 
  -1   7   4     4963.99     4926.27    129.65 o 
   0   7   4     2217.30     2232.88     85.33 o 
   1   7   4      620.11      623.56     33.53 o 
   2   7   4    13444.72    12634.44    422.27 o 
   3   7   4    13955.99    13194.29    252.52 o 
   4   7   4       36.59       29.41      9.76 o 
   5   7   4     2667.05     2450.76     48.82 o 
   6   7   4      573.26      561.36     29.15 o 
   7   7   4      835.89      783.91     49.26 o 
  -7   8   4      439.19      462.79     23.33 o 
  -6   8   4     2102.74     2084.45     48.91 o 
  -5   8   4        2.52       19.06      8.91 o 
  -4   8   4      993.78      965.29     32.34 o 
  -3   8   4       33.58       45.25     12.31 o 
  -2   8   4      151.05      143.29     12.62 o 
  -1   8   4       85.37       84.57      9.92 o 
   0   8   4        1.86       12.79      9.35 o 
   1   8   4        4.69        8.89     11.85 o 
   2   8   4        2.42       -5.43      6.51 o 
   3   8   4       59.56       64.86     17.69 o 
   4   8   4      164.14      134.68     22.91 o 
 -15   1   5      207.71      225.24     30.24 o 
 -14   1   5       90.38       89.87     10.65 o 
 -13   1   5        1.41        1.70      5.38 o 
 -12   1   5      620.05      624.46     16.62 o 
 -11   1   5     3638.08     3575.17     35.78 o 
 -10   1   5      804.25      780.92     12.67 o 
  -9   1   5     9660.22     9547.48     67.15 o 
  -8   1   5     4829.36     4799.96     35.12 o 
  -7   1   5        2.21       16.95      6.00 o 
  -6   1   5    30232.90    30354.00    189.02 o 
  -5   1   5    45183.99    43378.25    291.21 o 
  -4   1   5     7789.61     7968.08     43.67 o 
  -3   1   5    71231.11    64923.48    448.48 o 
  -2   1   5     3574.79     3223.45     17.71 o 
  -1   1   5        0.14       -0.35      1.49 o 
   0   1   5      644.42      446.49      5.50 o 
   1   1   5    83509.15    80045.88    447.51 o 
   2   1   5    19804.15    20494.38    101.74 o 
   3   1   5    48731.58    47807.61    259.08 o 
   4   1   5    38629.02    38636.71    230.26 o 
   5   1   5      213.06      212.34      5.09 o 
   6   1   5     7634.41     7742.09     76.76 o 
   7   1   5     4412.81     4329.13     50.76 o 
   8   1   5      746.68      767.33     14.99 o 
   9   1   5     1048.75     1100.19     27.55 o 
  10   1   5     1841.91     1899.06     33.09 o 
  11   1   5        3.82        5.06      5.91 o 
  12   1   5       12.76       29.44     12.06 o 
 -14   2   5     3575.23     3741.64     83.86 o 
 -13   2   5      805.77      823.81     23.81 o 
 -12   2   5    11601.08    11532.77    194.01 o 
 -11   2   5     2610.39     2541.24     28.68 o 
 -10   2   5      861.30      835.13     14.12 o 
  -9   2   5     6895.77     6845.21     49.74 o 
  -8   2   5     8715.54     8758.38     78.48 o 
  -7   2   5       14.69       23.39      2.71 o 
  -6   2   5    11156.15    11273.04     89.97 o 
  -5   2   5     8530.08     8850.21     67.64 o 
  -4   2   5       74.51       76.62      3.50 o 
  -3   2   5     4262.97     4409.38     26.05 o 
  -2   2   5     1943.69     1981.87     12.97 o 
  -1   2   5      165.03      173.85      2.18 o 
   0   2   5        0.42       11.73      4.56 o 
   1   2   5     1483.80     1620.28     11.03 o 
   2   2   5        4.60        7.87      1.74 o 
   3   2   5     3131.73     3332.40     33.16 o 
   4   2   5     4557.51     4688.90     37.19 o 
   5   2   5     1123.26     1122.01     13.15 o 
   6   2   5     5587.87     5512.18     58.21 o 
   7   2   5     8336.98     8191.17     68.30 o 
   8   2   5       55.91       60.20      7.48 o 
   9   2   5     1970.87     1928.27     27.76 o 
  10   2   5     4708.33     4589.73    137.64 o 
  11   2   5      840.14      847.31     48.97 o 
 -14   3   5      218.41      203.58     28.06 o 
 -13   3   5       23.71       18.16      6.56 o 
 -12   3   5      939.91      886.09     19.65 o 
 -11   3   5        4.47        7.02      4.95 o 
 -10   3   5       33.13       41.38      5.23 o 
  -9   3   5      133.44      120.43      5.71 o 
  -8   3   5     1354.56     1357.42     19.55 o 
  -7   3   5       78.40       74.83      4.40 o 
  -6   3   5     1887.61     1939.71     23.99 o 
  -5   3   5     1527.11     1570.31     16.81 o 
  -4   3   5      767.10      761.14      8.59 o 
  -3   3   5     2193.12     2410.80     26.92 o 
  -2   3   5     9239.53     9420.41     75.22 o 
  -1   3   5        1.34       -1.95      1.95 o 
   0   3   5    17021.85    17285.33    143.76 o 
   1   3   5      752.84      798.94     11.57 o 
   2   3   5     2696.19     2760.94     28.46 o 
   3   3   5       38.09       51.08      2.79 o 
   4   3   5      995.04     1041.58     11.96 o 
   5   3   5      756.98      781.15     12.09 o 
   6   3   5      459.61      493.67     10.55 o 
   7   3   5      512.83      515.15     13.34 o 
   8   3   5      342.48      352.60     14.10 o 
   9   3   5       66.02       68.89      8.42 o 
  10   3   5      778.84      724.82     23.68 o 
  11   3   5       44.26       53.31     17.15 o 
 -13   4   5      544.38      575.72     26.41 o 
 -12   4   5     4417.73     4407.35     73.20 o 
 -11   4   5       95.24      114.19      8.88 o 
 -10   4   5     1973.96     1997.58     38.06 o 
  -9   4   5     1521.69     1513.10     32.09 o 
  -8   4   5     1308.28     1356.24     28.54 o 
  -7   4   5      249.09      255.01      7.34 o 
  -6   4   5     2505.42     2513.72     40.89 o 
  -5   4   5      335.88      337.38      9.60 o 
  -4   4   5      135.44      146.99      4.38 o 
  -3   4   5      615.75      616.13      9.32 o 
  -2   4   5      826.97      867.34     10.25 o 
  -1   4   5       71.47       70.85      2.39 o 
   0   4   5      261.32      259.33      7.01 o 
   1   4   5      230.17      256.13     10.46 o 
   2   4   5       23.38       17.12      3.20 o 
   3   4   5       62.71       62.20      4.24 o 
   4   4   5      850.85      859.07     12.25 o 
   5   4   5      791.22      819.30     14.17 o 
   6   4   5      537.88      601.69     22.86 o 
   7   4   5     2950.48     2987.35     41.72 o 
   8   4   5      152.54      156.24     10.03 o 
   9   4   5      350.80      365.25     16.94 o 
  10   4   5     1074.10     1141.46     39.76 o 
 -12   5   5     1326.12     1362.04     43.94 o 
 -11   5   5      333.44      321.49     17.87 o 
 -10   5   5      685.84      749.71     20.66 o 
  -9   5   5     2700.97     2587.26     52.65 o 
  -8   5   5     2941.91     2844.50     41.14 o 
  -7   5   5      134.47      123.71      6.51 o 
  -6   5   5    11602.80    11507.03    256.85 o 
  -5   5   5    17869.80    17368.42    302.76 o 
  -4   5   5      691.04      733.86     21.84 o 
  -3   5   5    23784.46    23404.21    441.58 o 
  -2   5   5    20374.43    20024.55    398.93 o 
  -1   5   5        9.01       23.19      3.15 o 
   0   5   5    19006.69    18204.83    248.28 o 
   1   5   5    17952.80    17331.63    286.97 o 
   2   5   5      368.29      370.04     12.24 o 
   3   5   5    11067.21    10577.01    213.36 o 
   4   5   5    11739.66    11483.98    294.12 o 
   5   5   5       17.10       37.86      7.96 o 
   6   5   5     2791.74     2744.05     49.33 o 
   7   5   5     2534.39     2546.32     59.51 o 
   8   5   5     1274.57     1341.47     29.79 o 
   9   5   5      237.46      236.64     16.17 o 
 -11   6   5      920.81      871.53     27.79 o 
 -10   6   5        1.93       19.91      8.42 o 
  -9   6   5      778.57      721.39     23.41 o 
  -8   6   5     1400.94     1311.65     33.49 o 
  -7   6   5      646.34      635.37     20.81 o 
  -6   6   5     1978.49     1947.14     42.46 o 
  -5   6   5     2382.28     2336.45     45.78 o 
  -4   6   5      404.06      397.24     14.94 o 
  -3   6   5      461.81      474.37     14.06 o 
  -2   6   5        1.71       -0.48      3.08 o 
  -1   6   5       50.81       56.91      4.97 o 
   0   6   5       78.95       99.54     24.78 o 
   1   6   5      130.99      137.47      8.74 o 
   2   6   5       48.75       46.69      6.49 o 
   3   6   5      650.26      617.46     20.71 o 
   4   6   5      984.43      931.92     33.82 o 
   5   6   5      332.76      325.88     12.15 o 
   6   6   5      790.54      756.84     24.66 o 
   7   6   5       83.24       78.63      8.97 o 
   8   6   5       46.13       57.34     10.11 o 
  -9   7   5       11.68       18.86     10.44 o 
  -8   7   5        0.64       -4.47      6.12 o 
  -7   7   5      186.89      168.33     11.96 o 
  -6   7   5      721.80      811.93     27.47 o 
  -5   7   5     2629.26     2677.92     53.40 o 
  -4   7   5      165.45      202.37     14.90 o 
  -3   7   5     2071.83     2071.11     68.09 o 
  -2   7   5      134.93      137.25     11.52 o 
  -1   7   5       50.62       59.02      6.63 o 
   0   7   5      318.97      333.38     12.04 o 
   1   7   5     1528.63     1503.26     70.46 o 
   2   7   5      286.39      305.92     16.51 o 
   3   7   5     1291.23     1275.35     31.79 o 
   4   7   5      987.29      978.05     30.66 o 
   5   7   5       85.36       73.01     10.89 o 
   6   7   5        7.24       18.12     14.89 o 
  -7   8   5      295.12      280.21     19.22 o 
  -6   8   5     2363.41     2456.72     54.54 o 
  -5   8   5     1702.26     1749.67     43.23 o 
  -4   8   5      626.30      655.73     25.00 o 
  -3   8   5      426.58      438.39     19.94 o 
  -2   8   5       32.74       40.53     12.94 o 
  -1   8   5       11.38       16.55      6.78 o 
   0   8   5       58.00       72.64     15.43 o 
   1   8   5       56.40       61.87     10.18 o 
   2   8   5        0.15       -6.60      7.15 o 
   3   8   5      510.37      475.16     23.54 o 
   4   8   5      899.99      881.49     50.50 o 
 -15   0   6     1107.91     1242.66     62.97 o 
 -14   0   6     4927.09     4542.00    535.60 o 
 -13   0   6     5059.81     4881.47    186.06 o 
 -12   0   6      247.06      270.53     13.92 o 
 -11   0   6     7760.32     7567.07     90.73 o 
 -10   0   6     4025.52     4000.67     50.48 o 
  -9   0   6      179.84      176.29      8.34 o 
  -8   0   6     1349.00     1294.17     23.46 o 
  -7   0   6     3642.99     3574.56     40.39 o 
  -6   0   6       23.35       25.75      4.52 o 
  -5   0   6      535.26      528.69      8.52 o 
  -4   0   6      489.27      516.31      8.32 o 
  -3   0   6     3757.53     3806.10     29.76 o 
  -2   0   6      607.65      645.15      7.72 o 
  -1   0   6       23.93       -2.82      2.82 o 
   0   0   6     6911.14     7070.44     51.94 o 
   1   0   6      873.30      945.31     11.27 o 
   2   0   6    49500.86    49049.53    354.05 o 
   3   0   6     8640.29     8902.15     79.22 o 
   4   0   6    12258.30    13297.33    113.46 o 
   5   0   6     9324.40     9350.24    148.35 o 
   6   0   6     2211.46     2188.72     60.21 o 
   7   0   6     3126.00     3088.27     84.28 o 
   8   0   6    14406.79    13791.49    246.46 o 
   9   0   6     1345.84     1331.69     71.94 o 
  10   0   6     1773.56     1697.62    120.26 o 
  11   0   6     2988.84     3029.18    101.63 o 
 -15   1   6       23.26       47.70     18.39 o 
 -14   1   6     1453.09     1439.41     29.47 o 
 -13   1   6     1004.60     1003.47     23.35 o 
 -12   1   6      142.87      148.44      9.19 o 
 -11   1   6     2031.12     1953.79     23.33 o 
 -10   1   6     3540.53     3551.58     33.49 o 
  -9   1   6      122.46      138.14      5.58 o 
  -8   1   6     8950.60     8863.98     74.52 o 
  -7   1   6     4562.95     4693.26     36.54 o 
  -6   1   6      769.96      690.08      8.48 o 
  -5   1   6    23249.94    23297.85    123.31 o 
  -4   1   6    39557.51    38079.92    196.42 o 
  -3   1   6    60707.52    58094.44    334.12 o 
  -2   1   6      942.15      877.17      6.50 o 
  -1   1   6     4365.22     4309.24     21.27 o 
   0   1   6      966.79     1053.62      7.63 o 
   1   1   6    45270.54    45429.40    234.91 o 
   2   1   6    19997.43    20434.71    105.18 o 
   3   1   6     9466.90     9624.58     51.84 o 
   4   1   6       48.41       66.47      3.10 o 
   5   1   6     3729.62     3785.69     35.60 o 
   6   1   6     1892.51     1849.98     25.54 o 
   7   1   6     1890.59     1845.65     23.40 o 
   8   1   6      492.71      475.91     13.32 o 
   9   1   6       51.24       49.87      7.11 o 
  10   1   6       70.67       54.07      7.75 o 
  11   1   6       42.10       30.68     11.45 o 
 -14   2   6       50.86       69.03     11.93 o 
 -13   2   6       44.76       68.77     10.42 o 
 -12   2   6      355.50      375.25     14.21 o 
 -11   2   6     1116.51     1103.57     20.80 o 
 -10   2   6        3.76        9.76      3.89 o 
  -9   2   6      616.21      628.62     10.82 o 
  -8   2   6      149.14      154.42      5.85 o 
  -7   2   6     1524.37     1548.95     15.65 o 
  -6   2   6      477.86      454.09      7.29 o 
  -5   2   6        2.25        8.10      3.39 o 
  -4   2   6      277.39      283.22      4.33 o 
  -3   2   6     2753.49     2920.75     18.39 o 
  -2   2   6        0.61        1.82      1.42 o 
  -1   2   6     2776.89     2936.71     19.43 o 
   0   2   6     4365.13     4533.56     26.86 o 
   1   2   6      950.76      960.19      7.26 o 
   2   2   6     4789.13     4811.90     28.82 o 
   3   2   6      431.77      431.31      6.38 o 
   4   2   6     4605.08     4670.54     36.37 o 
   5   2   6     2854.90     2842.67     28.27 o 
   6   2   6      508.57      498.99     10.96 o 
   7   2   6      150.20      146.46      6.42 o 
   8   2   6     1467.07     1434.57     22.58 o 
   9   2   6      367.63      343.91     12.67 o 
  10   2   6        0.98       18.48      7.26 o 
  11   2   6       78.10       71.75     14.08 o 
 -14   3   6     1245.49     1256.38     60.48 o 
 -13   3   6     1066.84     1031.94     39.73 o 
 -12   3   6      286.57      294.56     11.84 o 
 -11   3   6     3907.55     3804.07     48.06 o 
 -10   3   6    12424.31    12077.15    183.70 o 
  -9   3   6        2.57       11.17      3.46 o 
  -8   3   6    21390.58    20922.59    275.76 o 
  -7   3   6    22403.00    22109.92    300.39 o 
  -6   3   6      353.46      402.46      9.58 o 
  -5   3   6     1352.07     1420.26     14.00 o 
  -4   3   6    18400.79    18882.70    202.25 o 
  -3   3   6     2939.54     3060.89     26.72 o 
  -2   3   6    48306.71    47055.71    520.32 o 
  -1   3   6   157821.80   141134.58   2331.49 o 
   0   3   6     6917.07     7120.58     69.06 o 
   1   3   6     8034.98     8071.62     83.42 o 
   2   3   6     5131.26     5316.61     52.01 o 
   3   3   6      527.39      556.75      9.35 o 
   4   3   6      870.14      877.45     10.67 o 
   5   3   6    17770.86    17723.72    129.56 o 
   6   3   6     3605.13     3599.63     32.82 o 
   7   3   6     1275.74     1305.70     18.82 o 
   8   3   6     1918.47     1881.15     29.97 o 
   9   3   6       41.03       49.40      8.65 o 
  10   3   6       58.23       59.66     10.97 o 
  11   3   6       14.09       12.31     13.56 o 
 -13   4   6      687.29      608.49     35.59 o 
 -12   4   6      356.52      347.31     15.41 o 
 -11   4   6      820.16      798.11     21.37 o 
 -10   4   6     6638.71     6512.47    175.87 o 
  -9   4   6       33.34       50.29      7.55 o 
  -8   4   6     5976.21     5878.77     97.53 o 
  -7   4   6     1451.58     1444.29     18.38 o 
  -6   4   6      112.33      111.41      5.06 o 
  -5   4   6       13.69       12.24      2.89 o 
  -4   4   6       24.28       43.32      3.56 o 
  -3   4   6      329.41      342.14      5.95 o 
  -2   4   6      915.29      935.48     11.32 o 
  -1   4   6     4011.48     4162.42     68.95 o 
   0   4   6       88.44      100.55      4.96 o 
   1   4   6     2907.17     2829.48     55.33 o 
   2   4   6     2239.73     2243.48     47.79 o 
   3   4   6        2.05        8.53      3.41 o 
   4   4   6     1434.46     1485.38     20.50 o 
   5   4   6     8269.98     8087.23     96.89 o 
   6   4   6     4046.35     3957.82     41.28 o 
   7   4   6     1727.13     1665.35     24.47 o 
   8   4   6     4688.37     4681.90     58.33 o 
   9   4   6      658.29      668.64     22.38 o 
  10   4   6      133.76      127.35     20.42 o 
 -12   5   6       23.64       32.89     11.90 o 
 -11   5   6       34.80       30.95      6.18 o 
 -10   5   6        4.52        7.69      5.75 o 
  -9   5   6        1.73        5.21      5.51 o 
  -8   5   6      754.22      763.38     20.27 o 
  -7   5   6     1245.30     1216.62     22.55 o 
  -6   5   6     2003.12     1954.54     41.19 o 
  -5   5   6      137.31      131.12      6.26 o 
  -4   5   6      541.06      537.92     15.40 o 
  -3   5   6    11121.46    10838.04    194.60 o 
  -2   5   6      736.05      746.66     18.67 o 
  -1   5   6       47.54       64.29      4.54 o 
   0   5   6     6053.43     5944.40     88.14 o 
   1   5   6     5981.66     5727.25    161.97 o 
   2   5   6      174.08      170.15     10.43 o 
   3   5   6     1021.17     1023.05     30.76 o 
   4   5   6      824.47      810.11     17.29 o 
   5   5   6      113.82      100.48      8.00 o 
   6   5   6        5.48        6.38      5.05 o 
   7   5   6       14.13       20.48      6.24 o 
   8   5   6       59.64       52.23      8.27 o 
   9   5   6        0.54       11.38     11.38 o 
 -11   6   6      578.77      637.41     28.25 o 
 -10   6   6     3305.79     3281.61     93.48 o 
  -9   6   6        3.70        4.77      6.81 o 
  -8   6   6     2169.90     2151.97     74.13 o 
  -7   6   6       91.51      106.28      9.11 o 
  -6   6   6      268.74      287.49      8.76 o 
  -5   6   6      141.91      149.82      6.51 o 
  -4   6   6       89.00       88.96      4.89 o 
  -3   6   6       48.35       45.08      4.23 o 
  -2   6   6      257.45      246.04      7.73 o 
  -1   6   6      345.65      358.80     14.33 o 
   0   6   6      138.83      136.26     11.45 o 
   1   6   6     1181.41     1131.61     23.69 o 
   2   6   6     2561.18     2458.24     50.88 o 
   3   6   6     1057.73     1008.56     27.82 o 
   4   6   6       12.39       13.50      6.99 o 
   5   6   6     2407.56     2248.11     46.52 o 
   6   6   6     2225.62     2209.86     46.72 o 
   7   6   6      848.85      867.59     46.91 o 
   8   6   6     3615.73     3728.12     74.08 o 
  -9   7   6      233.76      217.78     18.28 o 
  -8   7   6     2502.08     2478.09     45.15 o 
  -7   7   6     4064.86     3929.83    114.23 o 
  -6   7   6      216.44      203.24     18.47 o 
  -5   7   6    10457.51    10794.57    256.42 o 
  -4   7   6    14152.27    14551.32    197.96 o 
  -3   7   6     1180.59     1172.21     34.68 o 
  -2   7   6      741.13      767.38     28.33 o 
  -1   7   6     1643.28     1691.69     66.22 o 
   0   7   6      312.84      321.48     36.71 o 
   1   7   6     6079.61     5819.10    270.99 o 
   2   7   6     7773.24     7398.39    186.56 o 
   3   7   6     2007.06     1951.86     90.55 o 
   4   7   6       84.50       82.12     10.66 o 
   5   7   6     1458.32     1422.79     59.16 o 
   6   7   6      941.23      951.17     53.93 o 
  -7   8   6       10.01       10.87     15.59 o 
  -6   8   6      155.24      162.59     22.76 o 
  -5   8   6       22.08       44.19     17.46 o 
  -4   8   6       86.23      101.93     16.06 o 
  -3   8   6        9.18       13.03      7.35 o 
  -2   8   6        0.36       -5.92      5.92 o 
  -1   8   6       44.27       43.14      8.01 o 
   0   8   6        4.42       -7.79     10.44 o 
   1   8   6      363.64      338.07     19.29 o 
   2   8   6      189.69      183.99     16.22 o 
   3   8   6       19.42       30.94     12.34 o 
 -15   1   7     1110.03     1259.52     46.00 o 
 -14   1   7      156.40      161.35     11.02 o 
 -13   1   7     3591.31     3560.52     86.31 o 
 -12   1   7     5611.98     5519.62     56.47 o 
 -11   1   7       19.96       24.27      4.37 o 
 -10   1   7     2207.30     2147.47     23.17 o 
  -9   1   7     6209.43     6246.43     45.89 o 
  -8   1   7    16255.86    16293.16    130.40 o 
  -7   1   7      985.28      961.29     10.56 o 
  -6   1   7    99475.19    91071.06    764.18 o 
  -5   1   7    23110.61    23460.10    168.80 o 
  -4   1   7    78423.57    72071.45    419.92 o 
  -3   1   7    36479.95    35019.25    180.88 o 
  -2   1   7       96.91      143.97      3.15 o 
  -1   1   7       41.96       64.42      2.52 o 
   0   1   7    16223.92    16498.20     80.34 o 
   1   1   7    19715.37    20168.30    102.16 o 
   2   1   7     1333.55     1420.42     13.94 o 
   3   1   7     9219.72     9613.11     60.61 o 
   4   1   7     2902.07     2973.32     36.58 o 
   5   1   7        6.84       11.10      4.52 o 
   6   1   7     1285.30     1266.39     18.59 o 
   7   1   7      598.85      580.16     12.88 o 
   8   1   7       36.44       37.39      5.55 o 
   9   1   7        4.74        5.28      5.36 o 
  10   1   7        8.30        0.72      6.33 o 
  11   1   7       54.84       59.30     13.97 o 
 -15   2   7     2492.63     2639.33     95.71 o 
 -14   2   7      308.24      328.84     16.52 o 
 -13   2   7     1387.52     1425.96     45.97 o 
 -12   2   7     2839.86     2834.76     42.37 o 
 -11   2   7       45.31       63.84      6.51 o 
 -10   2   7     1266.96     1233.21     17.49 o 
  -9   2   7       24.32       35.81      4.36 o 
  -8   2   7       17.06       28.73      4.51 o 
  -7   2   7      708.56      731.99      9.21 o 
  -6   2   7        4.26       15.27      4.57 o 
  -5   2   7      101.51      123.74      3.85 o 
  -4   2   7       31.97       38.02      1.83 o 
  -3   2   7    12847.85    13311.54     94.03 o 
  -2   2   7    10529.81    11121.29     87.32 o 
  -1   2   7     6126.21     6611.48     49.95 o 
   0   2   7    25604.91    26591.59    174.81 o 
   1   2   7     9008.55     9079.46     82.26 o 
   2   2   7     1840.35     1957.92     15.26 o 
   3   2   7    28144.50    28518.82    229.81 o 
   4   2   7     9741.11     9711.23     67.15 o 
   5   2   7     2372.32     2481.79     24.38 o 
   6   2   7     7582.21     7531.19     60.81 o 
   7   2   7     5319.82     5289.70     50.15 o 
   8   2   7      319.40      328.73     12.89 o 
   9   2   7     5444.42     5362.75     65.63 o 
  10   2   7     7242.63     7245.53    125.26 o 
  11   2   7        4.50       -8.04      9.67 o 
 -14   3   7       28.21       35.90     12.95 o 
 -13   3   7       78.75       77.35      9.70 o 
 -12   3   7      638.10      619.51     19.32 o 
 -11   3   7     1272.50     1200.08     20.79 o 
 -10   3   7     1010.96     1001.52     16.04 o 
  -9   3   7     3211.52     3103.42     42.58 o 
  -8   3   7      105.12      130.28      7.01 o 
  -7   3   7     1232.15     1273.11     21.25 o 
  -6   3   7       49.94       72.86      3.32 o 
  -5   3   7      542.12      603.34     10.56 o 
  -4   3   7     2332.65     2433.32     23.05 o 
  -3   3   7     6249.96     6569.36     69.66 o 
  -2   3   7    10777.80    11407.92     93.04 o 
  -1   3   7     1323.30     1371.74     12.73 o 
   0   3   7     2725.65     2833.29     24.64 o 
   1   3   7     2912.08     3070.88     35.35 o 
   2   3   7      434.06      460.85      6.68 o 
   3   3   7     4973.64     5086.04     53.39 o 
   4   3   7       17.34       32.00      5.53 o 
   5   3   7      713.12      721.15     10.82 o 
   6   3   7       18.85       19.36      3.76 o 
   7   3   7       46.58       57.15      5.59 o 
   8   3   7       31.91       34.10      7.22 o 
   9   3   7       37.52       40.33      8.64 o 
  10   3   7       30.54       25.59     11.61 o 
 -13   4   7      598.57      587.64     22.67 o 
 -12   4   7      551.38      560.34     18.82 o 
 -11   4   7       26.37       29.93      6.08 o 
 -10   4   7      400.53      400.85     12.97 o 
  -9   4   7       22.25       30.48      4.77 o 
  -8   4   7        8.97       24.07      7.05 o 
  -7   4   7      889.48      867.24     17.82 o 
  -6   4   7      189.12      213.72      7.20 o 
  -5   4   7       31.70       54.13      9.94 o 
  -4   4   7     1959.63     2018.86     37.79 o 
  -3   4   7     2704.50     2674.59     41.65 o 
  -2   4   7     4768.23     4840.03     73.63 o 
  -1   4   7     1371.29     1443.53     26.09 o 
   0   4   7     6061.56     5965.59    121.12 o 
   1   4   7     3307.69     3185.32     72.79 o 
   2   4   7      485.82      471.83     17.60 o 
   3   4   7     6464.49     6332.56    121.54 o 
   4   4   7     2852.64     2805.24     32.08 o 
   5   4   7      730.05      714.66     14.67 o 
   6   4   7     2122.35     2112.55     38.35 o 
   7   4   7     1064.90     1062.76     30.41 o 
   8   4   7     1337.66     1401.65     36.25 o 
   9   4   7      893.31      989.82     36.40 o 
 -13   5   7     1728.36     1855.48     54.02 o 
 -12   5   7     4703.83     4535.18    112.34 o 
 -11   5   7      450.95      413.12     14.28 o 
 -10   5   7     4139.02     4138.28     67.23 o 
  -9   5   7    10654.83    10243.81    327.11 o 
  -8   5   7     2252.99     2192.79     46.56 o 
  -7   5   7     4208.57     4175.56     81.26 o 
  -6   5   7    17393.81    17021.39    327.52 o 
  -5   5   7     6405.09     6278.24    114.77 o 
  -4   5   7     5047.39     4935.51     94.68 o 
  -3   5   7    18429.29    18091.87    318.74 o 
  -2   5   7     3055.05     3038.59     71.24 o 
  -1   5   7      284.65      303.27      7.76 o 
   0   5   7    11121.29    10764.19    276.50 o 
   1   5   7    14945.32    14257.58    388.95 o 
   2   5   7      748.81      729.71     25.71 o 
   3   5   7    12764.84    12697.74    306.76 o 
   4   5   7      534.58      539.18     13.67 o 
   5   5   7     1125.46     1140.81     61.71 o 
   6   5   7       71.46       88.44      8.12 o 
   7   5   7        4.35       11.03      6.29 o 
   8   5   7      271.57      248.66     19.00 o 
 -11   6   7        1.18       -6.56      6.56 o 
 -10   6   7        7.05       17.53      8.00 o 
  -9   6   7       47.62       48.98      8.71 o 
  -8   6   7      102.16       97.63      9.71 o 
  -7   6   7       24.58       30.73      5.19 o 
  -6   6   7      447.01      445.82     10.75 o 
  -5   6   7      262.81      267.23      8.12 o 
  -4   6   7     1191.04     1176.08     35.41 o 
  -3   6   7      507.66      499.34     13.28 o 
  -2   6   7      151.01      146.03      6.35 o 
  -1   6   7       76.68       76.13      6.07 o 
   0   6   7      526.15      503.63     15.68 o 
   1   6   7     1564.43     1445.37     32.22 o 
   2   6   7      141.56      150.56     11.84 o 
   3   6   7     2799.52     2668.78     82.78 o 
   4   6   7      734.27      697.95     26.43 o 
   5   6   7      141.11      125.18     12.80 o 
   6   6   7     2678.76     2530.94     50.20 o 
   7   6   7     1556.98     1622.54     78.80 o 
 -10   7   7      441.37      563.61     45.98 o 
  -9   7   7      169.43      201.54     14.01 o 
  -8   7   7       37.90       51.47      8.76 o 
  -7   7   7      306.93      314.16     14.91 o 
  -6   7   7     2121.88     2284.72     68.12 o 
  -5   7   7       99.85      120.52     12.87 o 
  -4   7   7     2435.92     2542.65     53.36 o 
  -3   7   7      391.45      425.70     14.85 o 
  -2   7   7      126.92      123.17      9.02 o 
  -1   7   7      581.49      576.75     31.23 o 
   0   7   7       17.12       22.65     10.05 o 
   1   7   7     2754.65     2578.11    103.36 o 
   2   7   7       58.03       63.12      9.47 o 
   3   7   7     1972.25     1923.03     41.81 o 
   4   7   7        1.24        0.73      8.73 o 
   5   7   7      292.74      272.90     23.14 o 
  -7   8   7        4.99        5.88      9.74 o 
  -6   8   7       12.23       17.74      9.74 o 
  -5   8   7        7.36       12.67      8.53 o 
  -4   8   7      287.43      318.95     18.33 o 
  -3   8   7      713.51      697.69     25.95 o 
  -2   8   7       73.34       57.10     14.89 o 
  -1   8   7        6.41       19.33     12.31 o 
   0   8   7      713.64      709.36     27.28 o 
   1   8   7     2891.31     2752.20     87.37 o 
   2   8   7       14.85       11.38     14.96 o 
   3   8   7     4637.83     4553.98    129.22 o 
 -15   0   8      138.18      127.04     23.69 o 
 -14   0   8      794.91      839.16     51.44 o 
 -13   0   8       36.63       31.70      8.84 o 
 -12   0   8        0.12        7.84      6.24 o 
 -11   0   8        6.79       13.96      5.62 o 
 -10   0   8      840.27      839.04     17.28 o 
  -9   0   8      207.76      215.88      8.53 o 
  -8   0   8      129.61      125.09      6.50 o 
  -7   0   8     9545.39     9413.01     80.59 o 
  -6   0   8     1146.17     1119.43     16.22 o 
  -5   0   8    35466.91    33973.51    282.56 o 
  -4   0   8    13640.51    13789.38    116.71 o 
  -3   0   8      103.88      133.77      4.73 o 
  -2   0   8    24785.42    24457.02    166.57 o 
  -1   0   8    23000.80    23355.36    151.15 o 
   0   0   8     1160.11     1231.88     13.09 o 
   1   0   8    47861.56    47773.06    331.32 o 
   2   0   8    18846.96    19459.92    151.21 o 
   3   0   8     1336.93     1331.23     17.79 o 
   4   0   8    12800.80    13271.86    194.92 o 
   5   0   8    49763.25    50320.04    544.10 o 
   6   0   8     9883.91     9643.49    190.75 o 
   7   0   8    13373.22    13005.94    169.89 o 
   8   0   8     4655.42     4729.42     95.45 o 
   9   0   8     2406.08     2385.58     68.27 o 
  10   0   8     3588.10     3710.99    113.79 o 
  11   0   8     2408.13     2501.84     93.84 o 
 -15   1   8      240.01      238.12     22.28 o 
 -14   1   8     1177.74     1184.91     29.64 o 
 -13   1   8      229.48      252.44     12.64 o 
 -12   1   8      379.99      365.28     11.05 o 
 -11   1   8    12078.70    11833.78     89.41 o 
 -10   1   8    15676.53    15533.25    120.89 o 
  -9   1   8      271.54      300.09      8.37 o 
  -8   1   8     5924.95     5989.31     38.45 o 
  -7   1   8      687.97      697.71      9.58 o 
  -6   1   8     6625.60     6520.90     41.49 o 
  -5   1   8    34113.21    33865.69    224.78 o 
  -4   1   8    26676.88    26692.76    210.58 o 
  -3   1   8     5518.33     5916.16     34.07 o 
  -2   1   8    14113.28    14632.32     84.51 o 
  -1   1   8     3665.84     3818.44     20.40 o 
   0   1   8      391.88      466.30      5.06 o 
   1   1   8     4638.29     4798.70     28.08 o 
   2   1   8      447.95      500.22      6.40 o 
   3   1   8       61.57       58.19      3.02 o 
   4   1   8      445.60      470.46      9.87 o 
   5   1   8        8.92        9.84      3.89 o 
   6   1   8      360.37      362.28     11.84 o 
   7   1   8       72.88       82.35      6.69 o 
   8   1   8      206.64      190.58     12.42 o 
   9   1   8       39.02       48.75      9.91 o 
  10   1   8      239.54      256.76     20.98 o 
 -15   2   8       68.92       71.86     21.67 o 
 -14   2   8      388.88      414.73     18.23 o 
 -13   2   8       71.36       85.47     10.02 o 
 -12   2   8        0.75        2.59      5.13 o 
 -11   2   8       73.52       74.53      6.11 o 
 -10   2   8      547.11      552.81     11.82 o 
  -9   2   8      134.81      135.38      7.06 o 
  -8   2   8      416.65      401.92      8.45 o 
  -7   2   8     5382.90     5359.44     37.30 o 
  -6   2   8       60.72       46.61      3.12 o 
  -5   2   8     3585.57     3500.84     30.43 o 
  -4   2   8       28.07       47.48      2.92 o 
  -3   2   8      965.52      929.47      8.28 o 
  -2   2   8     6481.09     6630.73     40.12 o 
  -1   2   8     7238.60     7436.04     61.32 o 
   0   2   8       49.38       64.76      4.79 o 
   1   2   8     1189.28     1205.82     10.74 o 
   2   2   8     1714.27     1804.56     19.11 o 
   3   2   8      258.95      277.63      7.73 o 
   4   2   8      481.22      475.90      9.50 o 
   5   2   8     3108.30     3079.52     31.76 o 
   6   2   8        6.64       11.35      4.51 o 
   7   2   8    10037.58     9919.20     92.89 o 
   8   2   8     3638.25     3626.51     49.26 o 
   9   2   8       11.65       44.85     10.51 o 
  10   2   8      733.97      703.63     32.95 o 
 -14   3   8     2257.50     2226.54     61.29 o 
 -13   3   8     2722.73     2635.95     40.38 o 
 -12   3   8      102.48      103.32      9.78 o 
 -11   3   8     7631.94     7575.21    152.40 o 
 -10   3   8     9604.53     9446.12    140.74 o 
  -9   3   8    17068.23    16758.10    260.37 o 
  -8   3   8    57931.73    55924.96    625.37 o 
  -7   3   8    11974.20    12004.47    179.60 o 
  -6   3   8       12.73       31.75      3.53 o 
  -5   3   8      330.16      330.67      6.40 o 
  -4   3   8    16782.43    16885.36    171.08 o 
  -3   3   8      459.75      481.37      7.74 o 
  -2   3   8    36147.41    36259.44    342.26 o 
  -1   3   8    20590.32    21295.74    216.16 o 
   0   3   8      335.51      361.87      7.86 o 
   1   3   8     4489.67     4550.79     51.71 o 
   2   3   8     3666.75     3667.77     30.32 o 
   3   3   8       88.16       99.34      5.32 o 
   4   3   8        1.38        4.40      2.65 o 
   5   3   8       61.35       72.51      5.81 o 
   6   3   8        0.06       -0.64      2.99 o 
   7   3   8        5.92        9.38      5.59 o 
   8   3   8       57.37       65.71     10.66 o 
   9   3   8      128.88      127.77     13.93 o 
  10   3   8      381.69      412.61     33.67 o 
 -14   4   8      162.05      152.76     24.63 o 
 -13   4   8       58.96       55.20     13.12 o 
 -12   4   8      142.50      132.96     10.78 o 
 -11   4   8        0.35       10.05      5.16 o 
 -10   4   8       29.01       26.12      6.16 o 
  -9   4   8      145.70      155.16      7.98 o 
  -8   4   8     2053.53     1970.62     38.36 o 
  -7   4   8      109.29      127.51      6.43 o 
  -6   4   8      166.78      174.23      6.75 o 
  -5   4   8      613.32      617.60     10.36 o 
  -4   4   8     3248.03     3304.39     57.06 o 
  -3   4   8      132.64      157.00      5.29 o 
  -2   4   8    15301.08    15464.37    251.47 o 
  -1   4   8    16627.58    16770.84    265.14 o 
   0   4   8      153.25      164.50      7.39 o 
   1   4   8     8123.74     8112.14    200.08 o 
   2   4   8     8517.70     8395.72    217.89 o 
   3   4   8      253.51      289.95     14.31 o 
   4   4   8     4882.77     4743.04     55.78 o 
   5   4   8     3391.57     3449.18     39.67 o 
   6   4   8      355.98      360.60     11.72 o 
   7   4   8     4193.51     4040.25    133.23 o 
   8   4   8     8729.80     8841.28    127.17 o 
   9   4   8     1472.87     1590.89     61.73 o 
 -13   5   8      293.28      303.65     23.46 o 
 -12   5   8       24.42       28.76      7.84 o 
 -11   5   8     1744.17     1763.56     34.94 o 
 -10   5   8     2057.58     2051.59     61.42 o 
  -9   5   8       74.07       81.20      8.19 o 
  -8   5   8        6.47       52.10     16.36 o 
  -7   5   8    10843.57    10489.04    278.78 o 
  -6   5   8     3108.66     3133.19    112.71 o 
  -5   5   8       31.54       33.15      4.14 o 
  -4   5   8     1484.12     1435.52     23.93 o 
  -3   5   8     2320.50     2258.72     50.59 o 
  -2   5   8        0.71       17.84      7.22 o 
  -1   5   8      359.25      368.27     14.70 o 
   0   5   8      153.09      178.99     13.09 o 
   1   5   8      287.84      278.68     12.84 o 
   2   5   8       83.03       89.76      9.40 o 
   3   5   8      134.80      132.89      9.92 o 
   4   5   8      110.28      116.32      8.50 o 
   5   5   8        5.93       -1.09      4.68 o 
   6   5   8       10.38        7.71      5.85 o 
   7   5   8        1.43       -3.18      5.92 o 
   8   5   8       11.91       32.73     12.47 o 
 -11   6   8       10.18       19.94     10.51 o 
 -10   6   8       64.31       71.69     10.06 o 
  -9   6   8       10.62        4.87      6.46 o 
  -8   6   8       84.06       77.33      8.89 o 
  -7   6   8      172.86      167.67      8.97 o 
  -6   6   8      165.07      177.18      8.02 o 
  -5   6   8     1581.10     1594.14     30.55 o 
  -4   6   8     3392.69     3314.85     91.36 o 
  -3   6   8      984.37      966.59     28.48 o 
  -2   6   8     5685.26     5681.24    194.77 o 
  -1   6   8     5283.88     5279.27    206.18 o 
   0   6   8      849.01      765.88     28.21 o 
   1   6   8     6441.89     6063.25    219.69 o 
   2   6   8     3064.67     2949.19    166.76 o 
   3   6   8       44.09       68.54      9.78 o 
   4   6   8     3256.66     3127.58     57.28 o 
   5   6   8     6493.16     6147.04     94.02 o 
   6   6   8     1946.38     2074.65     55.61 o 
   7   6   8      708.17      724.26     28.27 o 
 -10   7   8     2039.18     1972.99     52.92 o 
  -9   7   8      415.45      373.86     17.42 o 
  -8   7   8     1603.54     1640.34     36.88 o 
  -7   7   8     1678.70     1622.75     42.75 o 
  -6   7   8     1334.88     1465.93     39.15 o 
  -5   7   8     9542.85    10064.59    208.02 o 
  -4   7   8     6544.07     6715.63    241.00 o 
  -3   7   8      566.06      553.53     24.80 o 
  -2   7   8     4106.58     4179.43    171.68 o 
  -1   7   8     1730.08     1759.73     67.42 o 
   0   7   8      634.55      623.88     74.59 o 
   1   7   8     1061.51     1033.30     45.04 o 
   2   7   8        4.39       11.73      7.20 o 
   3   7   8      220.01      218.30     15.06 o 
   4   7   8        0.84       -3.52      9.85 o 
   5   7   8      444.68      390.63     37.25 o 
  -7   8   8       16.04       30.91      9.98 o 
  -6   8   8       83.20       93.94     12.52 o 
  -5   8   8      363.86      380.75     20.77 o 
  -4   8   8       81.66       74.25     11.34 o 
  -3   8   8        0.54       -0.99      7.17 o 
  -2   8   8        1.63       -0.87      6.73 o 
  -1   8   8       16.59       22.78      8.42 o 
   0   8   8       17.49       14.55      9.45 o 
   1   8   8      204.30      175.25     16.67 o 
   2   8   8      656.37      654.06     44.27 o 
 -15   1   9     5678.47     5761.89    112.61 o 
 -14   1   9       97.51      109.64     10.91 o 
 -13   1   9    14751.95    14526.87    146.69 o 
 -12   1   9     3261.12     3273.31     34.77 o 
 -11   1   9     3368.79     3307.29     33.06 o 
 -10   1   9     3887.64     3810.92     32.39 o 
  -9   1   9     6438.33     6343.64     61.05 o 
  -8   1   9     2769.23     2835.78     22.93 o 
  -7   1   9    12373.59    12271.44     72.16 o 
  -6   1   9    18343.15    18063.46    106.08 o 
  -5   1   9      415.89      429.89      6.14 o 
  -4   1   9     4206.00     4045.68     28.28 o 
  -3   1   9    21445.78    21898.54    128.04 o 
  -2   1   9     1387.27     1388.68     10.77 o 
  -1   1   9     8668.04     8940.40     67.66 o 
   0   1   9     1612.76     1572.92     11.40 o 
   1   1   9       24.62       25.89      1.86 o 
   2   1   9      153.34      161.01      4.13 o 
   3   1   9        3.72       12.43      3.75 o 
   4   1   9      936.01      926.82     15.74 o 
   5   1   9      191.50      191.46      9.07 o 
   6   1   9     3895.68     3832.37     51.57 o 
   7   1   9      123.54      123.97     10.53 o 
   8   1   9     1516.28     1508.97     37.80 o 
   9   1   9      623.40      593.48     24.88 o 
  10   1   9      169.38      168.89     18.68 o 
 -15   2   9      109.44       94.93     21.98 o 
 -14   2   9       31.72       34.77      8.59 o 
 -13   2   9        9.02       15.83      7.09 o 
 -12   2   9      399.23      398.01     13.48 o 
 -11   2   9        0.22        3.46      3.99 o 
 -10   2   9     3600.66     3584.95     41.06 o 
  -9   2   9     2940.78     3002.73     42.71 o 
  -8   2   9      111.69      112.35      6.35 o 
  -7   2   9     7653.51     7708.15     55.09 o 
  -6   2   9    12753.72    12883.98     92.86 o 
  -5   2   9      931.59      981.42     10.03 o 
  -4   2   9    17517.47    17511.88    142.77 o 
  -3   2   9    32101.97    32311.41    225.91 o 
  -2   2   9     1667.19     1743.50     17.14 o 
  -1   2   9    11246.43    11615.38     81.73 o 
   0   2   9    39423.26    39728.13    307.04 o 
   1   2   9    11509.83    11591.30     95.12 o 
   2   2   9    16486.46    16825.63    106.18 o 
   3   2   9    42885.10    42976.31    318.03 o 
   4   2   9     1379.16     1409.35     17.82 o 
   5   2   9     8344.91     8462.02     74.76 o 
   6   2   9     5528.11     5510.61     79.01 o 
   7   2   9     2229.75     2231.30     36.37 o 
   8   2   9      146.39      155.73     11.97 o 
   9   2   9     5501.15     5578.41    103.85 o 
  10   2   9     1033.23     1108.66     41.42 o 
 -14   3   9      180.46      170.59     19.08 o 
 -13   3   9        0.99        3.83      5.95 o 
 -12   3   9     1735.45     1691.34     36.66 o 
 -11   3   9      754.84      779.30     16.46 o 
 -10   3   9     1807.21     1765.01     39.57 o 
  -9   3   9     4777.58     4646.66     94.76 o 
  -8   3   9        5.11       11.42      3.85 o 
  -7   3   9     1613.31     1633.19     17.72 o 
  -6   3   9     2518.85     2598.23     32.97 o 
  -5   3   9      132.53      143.05      4.41 o 
  -4   3   9     5521.22     5661.26     60.49 o 
  -3   3   9     1131.88     1180.60     16.21 o 
  -2   3   9      202.56      226.88      4.44 o 
  -1   3   9     2029.11     2103.89     22.24 o 
   0   3   9      229.60      252.40      5.01 o 
   1   3   9      707.04      710.04     11.84 o 
   2   3   9       75.18       75.81      4.28 o 
   3   3   9       28.20       25.68      3.16 o 
   4   3   9      367.48      361.72      8.09 o 
   5   3   9       81.06       84.70      4.95 o 
   6   3   9        0.13       -0.84      3.32 o 
   7   3   9       17.60       14.26      6.37 o 
   8   3   9       23.57       37.88     10.29 o 
   9   3   9      175.51      133.52     16.74 o 
 -14   4   9        5.28        0.65     10.29 o 
 -13   4   9       48.53       39.37      9.29 o 
 -12   4   9      108.76      108.19      8.70 o 
 -11   4   9      388.15      396.59     15.42 o 
 -10   4   9     1524.01     1477.06     28.21 o 
  -9   4   9      969.93      938.95     25.30 o 
  -8   4   9      526.30      557.43     22.04 o 
  -7   4   9     1224.86     1180.74     23.44 o 
  -6   4   9     3657.07     3623.16     53.99 o 
  -5   4   9      196.15      196.24      8.38 o 
  -4   4   9     5767.49     5853.08    100.09 o 
  -3   4   9     5973.32     5974.23    103.29 o 
  -2   4   9      268.64      293.82      6.13 o 
  -1   4   9     3038.22     3064.35     47.49 o 
   0   4   9     8505.60     8575.11    145.74 o 
   1   4   9     6203.60     6351.63    157.48 o 
   2   4   9     2987.08     3009.13     53.44 o 
   3   4   9    15361.95    15281.72    216.77 o 
   4   4   9       69.05       76.61      5.54 o 
   5   4   9     2341.84     2362.72     31.13 o 
   6   4   9      161.39      173.13      9.02 o 
   7   4   9     1419.93     1466.60     36.58 o 
   8   4   9      100.93      131.44     27.20 o 
   9   4   9     1883.52     2056.50     72.17 o 
 -13   5   9     4098.93     4282.21    141.07 o 
 -12   5   9     4276.28     4159.22     67.32 o 
 -11   5   9       38.57       58.03      8.15 o 
 -10   5   9     4205.13     4269.51    131.46 o 
  -9   5   9     6348.88     6121.23    151.98 o 
  -8   5   9      757.22      725.87     17.36 o 
  -7   5   9    10176.07    10076.38    188.20 o 
  -6   5   9    17616.97    17116.66    384.76 o 
  -5   5   9      232.41      259.96      8.70 o 
  -4   5   9     9079.17     8850.90    147.77 o 
  -3   5   9      825.34      860.50     14.34 o 
  -2   5   9       25.57       34.75      3.27 o 
  -1   5   9      150.03      167.66      7.26 o 
   0   5   9      812.09      890.31     92.50 o 
   1   5   9     1744.72     1694.27     45.83 o 
   2   5   9       44.20       65.34      8.57 o 
   3   5   9       80.49      113.88     13.13 o 
   4   5   9      253.41      239.24     10.85 o 
   5   5   9      126.69      121.30      9.42 o 
   6   5   9      638.32      607.09     19.18 o 
   7   5   9      104.68       92.90     15.90 o 
   8   5   9      100.19      105.06     18.08 o 
 -11   6   9       80.17       73.42     13.32 o 
 -10   6   9        3.43        1.11      7.16 o 
  -9   6   9       93.78       69.67      9.36 o 
  -8   6   9      414.77      387.57     13.48 o 
  -7   6   9     1057.14     1028.73     37.62 o 
  -6   6   9     2770.26     2682.63     59.00 o 
  -5   6   9        3.60       22.82      7.50 o 
  -4   6   9     1700.60     1717.75     51.98 o 
  -3   6   9     2476.30     2449.69     62.10 o 
  -2   6   9      248.12      265.57     10.74 o 
  -1   6   9     3219.96     3204.26    104.55 o 
   0   6   9     4539.41     4186.47    211.38 o 
   1   6   9        0.47        1.74      6.94 o 
   2   6   9      627.01      575.09     21.14 o 
   3   6   9      697.54      690.64     24.21 o 
   4   6   9     1181.86     1192.55     33.68 o 
   5   6   9      514.44      484.80     23.06 o 
   6   6   9     3526.65     3663.40     81.76 o 
 -10   7   9       80.00      128.59     33.44 o 
  -9   7   9      182.89      207.44     13.92 o 
  -8   7   9      485.48      502.96     24.66 o 
  -7   7   9      733.34      789.39     29.47 o 
  -6   7   9     1551.06     1628.19     41.92 o 
  -5   7   9      647.58      731.69     26.66 o 
  -4   7   9     1527.72     1574.82     59.71 o 
  -3   7   9       77.63       84.77      8.23 o 
  -2   7   9      112.25      118.77      9.29 o 
  -1   7   9      154.99      163.73     27.43 o 
   0   7   9        4.80        2.98      7.50 o 
   1   7   9      277.51      272.28     15.53 o 
   2   7   9       89.60       81.99     10.78 o 
   3   7   9      119.75      132.97     16.70 o 
   4   7   9      106.97      116.29     23.69 o 
  -7   8   9      977.85     1067.46     36.12 o 
  -6   8   9     3514.48     3588.91     71.72 o 
  -5   8   9        0.18       14.89     11.30 o 
  -4   8   9     3306.23     3474.50     67.19 o 
  -3   8   9     2887.31     3147.26     74.74 o 
  -2   8   9      190.97      204.25     19.48 o 
  -1   8   9     1939.98     1905.79     47.18 o 
   0   8   9     3476.03     3378.36     69.26 o 
   1   8   9      132.51      168.04     25.41 o 
 -15   0  10      174.83      176.92     26.19 o 
 -14   0  10     2085.82     2064.53     46.37 o 
 -13   0  10      405.52      397.32     23.26 o 
 -12   0  10     5269.92     5180.88     69.94 o 
 -11   0  10     2437.93     2511.43     50.23 o 
 -10   0  10      739.07      796.36     16.66 o 
  -9   0  10      516.55      496.02     12.43 o 
  -8   0  10    17123.80    16958.03    171.26 o 
  -7   0  10     4231.61     4519.79     48.96 o 
  -6   0  10    13683.73    13481.67    109.59 o 
  -5   0  10    57408.26    55760.85    454.72 o 
  -4   0  10    25788.21    25924.81    187.52 o 
  -3   0  10    11314.23    11407.54     81.33 o 
  -2   0  10   163787.30   151065.63   1393.52 o 
  -1   0  10    23115.40    23899.43    194.94 o 
   0   0  10    18918.43    19263.21    144.68 o 
   1   0  10     7560.48     7631.35     71.44 o 
   2   0  10      240.20      259.96      7.32 o 
   3   0  10       75.88       96.64      7.12 o 
   4   0  10    34833.63    35109.82    527.00 o 
   5   0  10    33088.34    32510.51    377.76 o 
   6   0  10       93.74      106.02     11.04 o 
   7   0  10     5221.13     5049.16     98.82 o 
   8   0  10       56.94       72.08     22.45 o 
   9   0  10       99.65       78.99     15.11 o 
  10   0  10      968.01      932.62     54.40 o 
 -15   1  10       24.95       25.60     16.13 o 
 -14   1  10       89.41       75.57     11.81 o 
 -13   1  10      148.93      158.56     10.60 o 
 -12   1  10     4797.44     4699.74     44.29 o 
 -11   1  10    14110.12    13958.32     94.46 o 
 -10   1  10     2296.29     2295.06     23.05 o 
  -9   1  10      600.14      579.59      9.61 o 
  -8   1  10     3209.13     3195.57     24.70 o 
  -7   1  10      184.25      191.82      5.42 o 
  -6   1  10      447.63      441.90      6.76 o 
  -5   1  10     1228.17     1208.84     12.96 o 
  -4   1  10     1042.15     1086.65     10.59 o 
  -3   1  10        1.59       13.95      2.04 o 
  -2   1  10     1895.53     1849.73     14.10 o 
  -1   1  10       13.76       15.77      1.69 o 
   0   1  10       29.58       44.01      2.22 o 
   1   1  10      771.04      820.85      8.78 o 
   2   1  10     1085.82     1115.38     11.33 o 
   3   1  10     1093.13     1131.36     15.86 o 
   4   1  10     1305.11     1320.01     19.93 o 
   5   1  10      532.33      508.16     13.86 o 
   6   1  10        7.86       16.32      8.03 o 
   7   1  10      576.22      555.20     21.89 o 
   8   1  10      343.01      323.56     16.71 o 
   9   1  10      232.53      228.79     18.78 o 
  10   1  10     1390.32     1402.02     47.93 o 
 -15   2  10       11.28       32.73     16.06 o 
 -14   2  10     1127.68     1133.57     29.11 o 
 -13   2  10       22.63       26.44      6.80 o 
 -12   2  10      893.39      937.92     28.05 o 
 -11   2  10      450.43      456.30     11.80 o 
 -10   2  10       39.13       46.23      4.68 o 
  -9   2  10      458.99      450.49     10.64 o 
  -8   2  10     3916.25     3835.22     50.33 o 
  -7   2  10     2005.06     2039.35     17.88 o 
  -6   2  10      330.87      371.84      6.72 o 
  -5   2  10     2978.93     3089.49     27.50 o 
  -4   2  10     3510.20     3365.88     27.22 o 
  -3   2  10     1171.67     1230.01     11.92 o 
  -2   2  10     6440.50     6205.32     67.69 o 
  -1   2  10        1.63       14.66      2.09 o 
   0   2  10    26359.60    26512.69    187.73 o 
   1   2  10     2263.09     2212.39     18.67 o 
   2   2  10     3211.01     3205.48     40.31 o 
   3   2  10    11379.88    11280.22     90.42 o 
   4   2  10      136.44      172.55     19.99 o 
   5   2  10     1238.60     1215.09     18.95 o 
   6   2  10     2279.56     2232.29     31.01 o 
   7   2  10     2341.57     2388.70     42.12 o 
   8   2  10      859.68      897.89     35.20 o 
   9   2  10       45.20       50.81     13.29 o 
 -15   3  10     4499.46     4633.79    136.55 o 
 -14   3  10     4534.02     4599.71     95.41 o 
 -13   3  10     4106.82     4041.99     70.19 o 
 -12   3  10      355.01      364.10     14.00 o 
 -11   3  10     6766.27     6773.16     87.98 o 
 -10   3  10       19.82       30.58      4.92 o 
  -9   3  10    14323.85    14291.30    280.50 o 
  -8   3  10     9505.27     9399.19    124.43 o 
  -7   3  10     1330.78     1363.24     24.23 o 
  -6   3  10     1929.58     1991.28     26.19 o 
  -5   3  10     2367.18     2427.51     29.73 o 
  -4   3  10     2317.58     2370.91     34.15 o 
  -3   3  10       14.32       17.21      1.86 o 
  -2   3  10     1804.44     1807.72     18.85 o 
  -1   3  10        0.04       50.69     14.83 o 
   0   3  10     1681.60     1695.97     19.07 o 
   1   3  10     3390.20     3462.24     38.81 o 
   2   3  10     1326.82     1300.60     15.29 o 
   3   3  10     1950.09     1962.95     20.19 o 
   4   3  10     2918.53     2932.30     32.29 o 
   5   3  10      320.26      297.90      8.77 o 
   6   3  10      233.18      229.23     12.03 o 
   7   3  10     2933.01     2832.97     47.07 o 
   8   3  10     3358.86     3421.91     64.71 o 
   9   3  10       58.90       79.19     18.71 o 
 -14   4  10       23.21       12.46     10.58 o 
 -13   4  10      203.13      207.96     14.87 o 
 -12   4  10        6.55       26.17      7.34 o 
 -11   4  10     2386.16     2282.85     72.58 o 
 -10   4  10      143.17      137.57     12.15 o 
  -9   4  10     4905.00     4717.86     88.94 o 
  -8   4  10     7540.74     7243.08    118.36 o 
  -7   4  10     3007.62     2916.66     44.90 o 
  -6   4  10     2828.25     2789.40     43.99 o 
  -5   4  10    10648.93    10635.78    207.85 o 
  -4   4  10     4730.92     4710.69     98.94 o 
  -3   4  10     2370.64     2404.92     32.59 o 
  -2   4  10    10409.76    10454.80    157.96 o 
  -1   4  10     4170.33     4226.97     44.23 o 
   0   4  10     6849.97     6881.77    146.81 o 
   1   4  10    31803.99    31977.63    492.61 o 
   2   4  10    14586.18    14740.29    326.40 o 
   3   4  10      234.25      230.21      8.38 o 
   4   4  10     1501.47     1557.20     23.01 o 
   5   4  10      395.12      422.88     14.66 o 
   6   4  10     2200.96     2165.74     66.25 o 
   7   4  10     4015.61     4097.92     70.09 o 
   8   4  10      843.68      878.22     44.43 o 
 -13   5  10      517.73      529.43     23.78 o 
 -12   5  10      282.78      317.03     22.95 o 
 -11   5  10     1626.05     1643.52     36.49 o 
 -10   5  10      165.21      170.53     10.58 o 
  -9   5  10        5.00        2.73      5.21 o 
  -8   5  10      196.12      202.01     11.32 o 
  -7   5  10      133.49      128.79      7.14 o 
  -6   5  10      165.70      165.39      8.40 o 
  -5   5  10      198.30      183.92      6.89 o 
  -4   5  10      435.33      427.86      8.71 o 
  -3   5  10        0.31        8.12      4.90 o 
  -2   5  10      322.89      329.11      9.55 o 
  -1   5  10       41.12       36.94      4.11 o 
   0   5  10      480.45      479.40     14.96 o 
   1   5  10      482.47      452.80     15.27 o 
   2   5  10      621.74      663.61     22.55 o 
   3   5  10      235.19      230.81     10.58 o 
   4   5  10       94.28       99.94     13.66 o 
   5   5  10       11.16       10.54      5.95 o 
   6   5  10       79.71       83.21      9.45 o 
   7   5  10      437.71      431.63     28.99 o 
 -11   6  10     2038.45     2192.82     56.75 o 
 -10   6  10      457.49      418.65     19.88 o 
  -9   6  10     1198.34     1188.77     29.27 o 
  -8   6  10     2829.15     2743.80     43.96 o 
  -7   6  10       31.60       26.97      5.44 o 
  -6   6  10     2548.20     2546.62     62.70 o 
  -5   6  10     7323.75     7186.25    175.04 o 
  -4   6  10     1413.85     1397.07     43.06 o 
  -3   6  10     1712.06     1737.15     68.57 o 
  -2   6  10    13477.39    13464.32    537.14 o 
  -1   6  10     6246.64     5964.06    259.39 o 
   0   6  10      470.32      440.46     18.67 o 
   1   6  10     2437.52     2311.25     95.32 o 
   2   6  10       47.04       55.24      9.54 o 
   3   6  10      511.78      495.64     22.07 o 
   4   6  10     7243.86     7009.35    173.52 o 
   5   6  10     5895.87     5793.52    154.94 o 
   6   6  10        8.89       26.81     18.24 o 
 -10   7  10     1200.38     1233.75     49.26 o 
  -9   7  10      695.47      787.34     24.55 o 
  -8   7  10     1398.12     1472.04     42.39 o 
  -7   7  10       33.96       40.06     10.52 o 
  -6   7  10       69.62       99.41     15.86 o 
  -5   7  10      423.48      464.72     39.93 o 
  -4   7  10     1076.15     1089.77     41.58 o 
  -3   7  10        3.85       16.41      5.83 o 
  -2   7  10     1183.55     1247.24     57.66 o 
  -1   7  10        0.02        5.65      7.45 o 
   0   7  10        5.98        8.11      7.98 o 
   1   7  10      276.79      242.57     15.27 o 
   2   7  10       54.17       40.59      9.23 o 
   3   7  10       11.48      -10.13     12.94 o 
   4   7  10      551.50      608.24     44.58 o 
  -6   8  10       38.01       42.47     11.82 o 
  -5   8  10      693.21      669.32     52.38 o 
  -4   8  10       19.42       24.78      9.92 o 
  -3   8  10      325.67      343.94     15.54 o 
  -2   8  10      326.28      299.26     19.23 o 
  -1   8  10      426.57      428.16     29.54 o 
   0   8  10      369.63      359.46     33.51 o 
   1   8  10       97.55       77.32     20.42 o 
 -15   1  11     1563.47     1650.72     51.90 o 
 -14   1  11     1329.37     1376.81     32.25 o 
 -13   1  11     5375.11     5391.13     60.35 o 
 -12   1  11      854.03      846.92     14.96 o 
 -11   1  11     1545.72     1512.58     19.53 o 
 -10   1  11     4318.91     4193.03     34.53 o 
  -9   1  11      729.25      770.94     10.56 o 
  -8   1  11      330.92      314.94      7.51 o 
  -7   1  11     1552.47     1561.09     14.99 o 
  -6   1  11     1501.66     1587.66     14.78 o 
  -5   1  11      689.47      730.23      8.85 o 
  -4   1  11      132.39      154.11      4.20 o 
  -3   1  11     5049.77     5213.59     33.03 o 
  -2   1  11      758.72      814.98      8.15 o 
  -1   1  11    10571.84    10973.66     77.22 o 
   0   1  11      269.35      282.07      4.83 o 
   1   1  11     1008.17     1026.86     10.64 o 
   2   1  11      984.88     1070.31     12.55 o 
   3   1  11     3835.21     3859.20     36.29 o 
   4   1  11      938.83      944.05     15.51 o 
   5   1  11     3899.89     3959.11     39.44 o 
   6   1  11     6229.61     6221.96     79.97 o 
   7   1  11       85.32       97.30     10.04 o 
   8   1  11     1782.97     1782.87     49.52 o 
   9   1  11     3278.90     3344.81    144.11 o 
 -15   2  11       25.45       15.43     16.37 o 
 -14   2  11      307.35      329.92     16.47 o 
 -13   2  11     2199.36     2152.07     35.39 o 
 -12   2  11     2334.66     2255.41     32.82 o 
 -11   2  11      932.84      903.56     15.45 o 
 -10   2  11    12799.70    12695.29    139.81 o 
  -9   2  11     8512.57     8505.87    111.68 o 
  -8   2  11      739.69      720.60     12.22 o 
  -7   2  11    35789.40    35433.11    418.91 o 
  -6   2  11    28985.88    29227.97    269.54 o 
  -5   2  11    13004.39    13065.20    141.72 o 
  -4   2  11    49959.53    48934.05    555.56 o 
  -3   2  11     7941.49     8002.64     73.53 o 
  -2   2  11       99.73      125.79      4.24 o 
  -1   2  11    13803.13    14049.34    116.62 o 
   0   2  11    34782.73    35105.32    204.64 o 
   1   2  11      292.08      294.71      6.51 o 
   2   2  11    27174.22    27465.22    246.21 o 
   3   2  11     7427.43     7469.27     75.11 o 
   4   2  11      614.82      635.43     12.33 o 
   5   2  11     1721.59     1716.35     23.77 o 
   6   2  11     1600.51     1616.12     27.69 o 
   7   2  11      297.83      302.89     12.90 o 
   8   2  11      240.42      236.18     13.96 o 
   9   2  11      566.78      614.43     30.63 o 
 -15   3  11      111.52      118.16     25.72 o 
 -14   3  11       76.13       80.43     12.26 o 
 -13   3  11      124.75      124.26      9.80 o 
 -12   3  11        5.63        9.52      4.98 o 
 -11   3  11       38.45       57.15      6.11 o 
 -10   3  11       73.24       87.93      6.49 o 
  -9   3  11      367.60      373.80     10.19 o 
  -8   3  11     1315.36     1301.03     20.86 o 
  -7   3  11     1096.07     1095.79     15.34 o 
  -6   3  11      560.98      568.05     12.31 o 
  -5   3  11        4.44       11.23      2.38 o 
  -4   3  11       18.86       24.63      2.86 o 
  -3   3  11     1210.68     1236.06     14.67 o 
  -2   3  11       15.12       20.38      2.15 o 
  -1   3  11      180.13      179.03      4.27 o 
   0   3  11     1213.28     1242.59     16.26 o 
   1   3  11      232.68      222.34      5.58 o 
   2   3  11     1295.64     1330.60     14.04 o 
   3   3  11     1160.31     1126.85     21.55 o 
   4   3  11      471.82      476.75      9.86 o 
   5   3  11      480.57      451.26     13.32 o 
   6   3  11       73.23       59.33      8.98 o 
   7   3  11       39.06       51.93     10.71 o 
   8   3  11      551.90      616.94     30.16 o 
 -14   4  11       70.93       99.21     16.09 o 
 -13   4  11      589.07      612.95     23.49 o 
 -12   4  11      777.94      766.93     19.65 o 
 -11   4  11      640.60      683.02     23.82 o 
 -10   4  11     2779.47     2834.47     67.46 o 
  -9   4  11     1874.66     1812.06     30.25 o 
  -8   4  11      332.48      352.64     11.11 o 
  -7   4  11    12754.59    12279.50    196.34 o 
  -6   4  11     7396.43     7166.24    138.10 o 
  -5   4  11     5407.22     5353.77    110.85 o 
  -4   4  11    11055.83    10787.04    239.88 o 
  -3   4  11      121.37      139.76      4.97 o 
  -2   4  11       88.96       99.05      4.91 o 
  -1   4  11       94.08      103.47      7.67 o 
   0   4  11    18127.14    17815.05    391.05 o 
   1   4  11      448.29      461.67     14.42 o 
   2   4  11    11994.79    11839.73    249.59 o 
   3   4  11     2088.11     2106.24     34.65 o 
   4   4  11      233.76      245.09      8.77 o 
   5   4  11      497.44      489.28     14.72 o 
   6   4  11      323.05      329.82     17.87 o 
   7   4  11       71.88      122.08     26.97 o 
   8   4  11       29.97       42.87     15.28 o 
 -13   5  11     4167.57     4509.21     75.50 o 
 -12   5  11       64.81       60.41      9.71 o 
 -11   5  11      599.25      619.13     19.28 o 
 -10   5  11      201.70      205.04     12.04 o 
  -9   5  11     1264.48     1259.11     45.70 o 
  -8   5  11      782.99      784.33     33.80 o 
  -7   5  11     2750.38     2697.62     45.61 o 
  -6   5  11     2274.07     2182.33     33.43 o 
  -5   5  11      882.27      860.86     17.51 o 
  -4   5  11       54.51       57.49      4.96 o 
  -3   5  11      731.37      746.57     17.69 o 
  -2   5  11        1.45        9.67      4.90 o 
  -1   5  11      711.89      746.42     26.40 o 
   0   5  11     1936.89     1941.54     49.85 o 
   1   5  11       31.45       29.90      4.24 o 
   2   5  11     4865.48     4662.41    145.52 o 
   3   5  11     3362.33     3369.37    109.81 o 
   4   5  11      106.34      102.99      9.98 o 
   5   5  11     2580.99     2573.18     73.56 o 
   6   5  11     2482.38     2719.14     75.91 o 
   7   5  11      131.34      180.20     21.67 o 
 -11   6  11       59.75       81.57     10.74 o 
 -10   6  11     1224.22     1140.86     32.22 o 
  -9   6  11      709.43      661.51     18.68 o 
  -8   6  11      438.39      465.61     21.62 o 
  -7   6  11     1375.05     1315.65     27.40 o 
  -6   6  11     1621.02     1588.66     50.83 o 
  -5   6  11      657.24      674.81     16.65 o 
  -4   6  11     3094.29     3031.02     81.99 o 
  -3   6  11     7454.02     7553.36    292.76 o 
  -2   6  11      759.57      774.11     23.33 o 
  -1   6  11     7671.92     7251.69    361.40 o 
   0   6  11      220.34      221.72     14.48 o 
   1   6  11      373.37      356.37     17.17 o 
   2   6  11      355.48      351.08     21.32 o 
   3   6  11     1134.01     1073.87     31.83 o 
   4   6  11       17.98       18.19     11.96 o 
   5   6  11      394.10      363.98     36.48 o 
 -10   7  11      105.71       79.81     21.04 o 
  -9   7  11       26.82       33.36     11.01 o 
  -8   7  11      326.99      375.41     22.23 o 
  -7   7  11      508.06      534.76     19.15 o 
  -6   7  11      473.96      476.02     17.54 o 
  -5   7  11      638.77      634.33     26.51 o 
  -4   7  11      169.46      181.13     11.61 o 
  -3   7  11      448.60      460.39     23.42 o 
  -2   7  11       18.25       24.64      8.68 o 
  -1   7  11      273.19      244.20     17.80 o 
   0   7  11      410.67      393.92     21.45 o 
   1   7  11       17.37       13.49      7.82 o 
   2   7  11      313.75      304.43     31.80 o 
   3   7  11      234.73      267.18     32.58 o 
  -6   8  11     1561.85     1589.97     63.13 o 
  -5   8  11       77.14      123.62     28.76 o 
  -4   8  11     4810.04     5247.93    295.47 o 
  -3   8  11     3568.63     3463.98    191.50 o 
  -2   8  11       92.57       96.49     20.42 o 
  -1   8  11     3385.57     3357.15    103.66 o 
   0   8  11     2393.72     2514.31     89.47 o 
 -15   0  12     2518.32     2671.28     99.61 o 
 -14   0  12     2135.95     2171.60     47.77 o 
 -13   0  12      397.78      407.17     20.48 o 
 -12   0  12     9936.11     9692.85    112.40 o 
 -11   0  12    24235.59    23714.41    193.92 o 
 -10   0  12     1245.80     1178.09     20.80 o 
  -9   0  12    50272.58    48927.06    375.23 o 
  -8   0  12    14390.37    14754.58    112.20 o 
  -7   0  12      438.41      442.82      9.76 o 
  -6   0  12       63.41       70.03      7.19 o 
  -5   0  12    20252.92    20369.34    238.18 o 
  -4   0  12     2042.18     2058.33     22.13 o 
  -3   0  12    71931.36    69627.09    723.60 o 
  -2   0  12   113133.32   109309.62    820.87 o 
  -1   0  12     1265.34     1237.85     15.25 o 
   0   0  12     4742.64     4861.28     40.26 o 
   1   0  12     4591.42     4738.34     60.73 o 
   2   0  12       41.92       63.17      5.35 o 
   3   0  12     3678.84     3772.95     45.11 o 
   4   0  12     4262.03     4226.71     57.25 o 
   5   0  12      462.92      442.51     19.44 o 
   6   0  12       21.84        2.17      8.01 o 
   7   0  12      508.91      496.14     27.34 o 
   8   0  12       23.03       21.21     11.94 o 
   9   0  12       71.30       83.08     22.60 o 
 -15   1  12      126.09      148.91     14.96 o 
 -14   1  12       85.74       93.91     10.53 o 
 -13   1  12        9.01       11.91      5.80 o 
 -12   1  12      211.80      222.12      8.91 o 
 -11   1  12     1293.60     1297.24     17.87 o 
 -10   1  12       33.38       34.57      3.81 o 
  -9   1  12      559.63      578.24      9.61 o 
  -8   1  12      107.91      115.51      4.50 o 
  -7   1  12        5.33       15.71      2.39 o 
  -6   1  12      414.78      411.03      7.39 o 
  -5   1  12      416.48      435.39      9.18 o 
  -4   1  12        5.55        5.43      1.85 o 
  -3   1  12     1783.07     1802.75     14.04 o 
  -2   1  12     2432.91     2483.63     18.79 o 
  -1   1  12     2107.26     2181.89     16.43 o 
   0   1  12     1312.82     1361.96     12.25 o 
   1   1  12     4458.57     4554.52     39.99 o 
   2   1  12        0.57       -2.52      2.52 o 
   3   1  12     4613.80     4620.82     39.36 o 
   4   1  12     7661.95     7591.25     75.43 o 
   5   1  12     1410.26     1392.76     22.24 o 
   6   1  12      981.31      978.15     22.25 o 
   7   1  12     3273.37     3128.28     67.37 o 
   8   1  12      295.17      305.88     16.14 o 
   9   1  12      266.77      227.11     21.71 o 
 -15   2  12     1184.26     1331.38     47.24 o 
 -14   2  12      261.50      275.28     15.39 o 
 -13   2  12       89.22       88.84      9.20 o 
 -12   2  12      547.78      550.20     15.61 o 
 -11   2  12     2173.04     2244.53     25.91 o 
 -10   2  12      591.40      587.17     12.83 o 
  -9   2  12     5972.43     5929.23     54.72 o 
  -8   2  12     1080.65     1057.93     14.26 o 
  -7   2  12     3676.48     3710.70     33.28 o 
  -6   2  12      857.70      827.68     11.20 o 
  -5   2  12     9511.04     9290.04     97.65 o 
  -4   2  12    30041.74    30221.57    284.11 o 
  -3   2  12      787.05      823.66     13.39 o 
  -2   2  12     1050.80     1116.15     14.53 o 
  -1   2  12     4781.19     4904.90     49.38 o 
   0   2  12     9562.46     9553.36     71.17 o 
   1   2  12     3867.38     3817.45     28.07 o 
   2   2  12      859.66      876.00     11.95 o 
   3   2  12      279.86      272.48      7.84 o 
   4   2  12      312.35      298.92      9.44 o 
   5   2  12       12.69       16.71      4.88 o 
   6   2  12        1.66       10.78      6.89 o 
   7   2  12        4.14        7.77      6.14 o 
   8   2  12       30.83       28.32      8.23 o 
 -15   3  12     2387.34     2423.28     91.66 o 
 -14   3  12      584.02      636.50     31.60 o 
 -13   3  12       56.17       64.31      8.85 o 
 -12   3  12      919.76      943.46     21.55 o 
 -11   3  12     1847.86     1854.54     29.75 o 
 -10   3  12       67.66       72.89      6.29 o 
  -9   3  12     1299.26     1280.44     24.24 o 
  -8   3  12       66.65       69.45      5.43 o 
  -7   3  12      364.47      385.91     10.56 o 
  -6   3  12     1285.31     1314.02     22.87 o 
  -5   3  12     1529.03     1501.64     20.29 o 
  -4   3  12      355.59      332.26      7.17 o 
  -3   3  12     1520.92     1550.64     26.19 o 
  -2   3  12     3544.97     3606.96     41.63 o 
  -1   3  12      758.34      716.43      9.61 o 
   0   3  12     5817.83     5751.95     66.81 o 
   1   3  12    17684.45    17692.96    170.45 o 
   2   3  12     2811.69     2815.16     23.91 o 
   3   3  12     3058.52     3089.36     27.69 o 
   4   3  12     5897.97     6005.52    107.56 o 
   5   3  12     1314.75     1322.39     26.68 o 
   6   3  12     2788.97     2813.85     47.03 o 
   7   3  12     7657.57     7919.69    179.57 o 
   8   3  12      155.12      184.30     18.76 o 
 -14   4  12     2007.81     1966.70    128.21 o 
 -13   4  12        9.14       20.44      6.71 o 
 -12   4  12     2920.46     2844.91     44.80 o 
 -11   4  12     2671.54     2637.98     66.35 o 
 -10   4  12      261.75      239.41     11.94 o 
  -9   4  12     6404.36     6186.89    110.53 o 
  -8   4  12     8344.14     8011.93    139.90 o 
  -7   4  12      312.48      309.12     11.82 o 
  -6   4  12    24857.90    24297.00    556.54 o 
  -5   4  12    21688.73    21380.67    487.62 o 
  -4   4  12     2372.17     2369.41     35.85 o 
  -3   4  12     1937.51     1948.49     38.20 o 
  -2   4  12     1232.12     1317.63     27.97 o 
  -1   4  12      443.39      454.33     12.64 o 
   0   4  12     9488.30     9320.68    199.04 o 
   1   4  12     4374.86     4430.37     88.27 o 
   2   4  12     3032.61     3050.85     34.81 o 
   3   4  12      103.29      131.63      7.75 o 
   4   4  12     2002.65     2024.57     36.51 o 
   5   4  12      818.38      842.15     29.04 o 
   6   4  12     1067.18     1083.44     31.67 o 
   7   4  12      286.01      339.35     29.15 o 
 -13   5  12      204.70      221.59     16.96 o 
 -12   5  12        0.77        3.67      6.83 o 
 -11   5  12       62.33       60.92      8.19 o 
 -10   5  12       29.24       27.48      6.40 o 
  -9   5  12       51.32       48.14      6.67 o 
  -8   5  12       17.78       10.47      4.73 o 
  -7   5  12      327.24      312.38     10.12 o 
  -6   5  12      393.52      402.00     10.73 o 
  -5   5  12      106.36      101.90      5.45 o 
  -4   5  12      355.67      352.46     10.08 o 
  -3   5  12        7.58       15.98      4.36 o 
  -2   5  12       29.72       29.94      4.53 o 
  -1   5  12      466.38      506.08     12.48 o 
   0   5  12      342.43      357.81     10.16 o 
   1   5  12        4.26       -1.59      5.36 o 
   2   5  12       30.37       41.70      6.00 o 
   3   5  12      227.54      229.26     11.12 o 
   4   5  12       23.82       28.66      6.86 o 
   5   5  12      494.54      547.89     24.74 o 
   6   5  12      121.49      122.99     18.55 o 
 -11   6  12     2507.90     2482.10     47.92 o 
 -10   6  12      106.29      150.10     10.69 o 
  -9   6  12     6072.74     5975.51    178.58 o 
  -8   6  12     5592.60     5441.66    115.58 o 
  -7   6  12        0.33        9.67      6.00 o 
  -6   6  12      832.40      830.61     39.55 o 
  -5   6  12     2175.07     2143.74     59.10 o 
  -4   6  12       21.78       33.10      5.49 o 
  -3   6  12    12055.92    12176.40    500.34 o 
  -2   6  12    14365.10    14687.33    516.28 o 
  -1   6  12      269.39      261.10     15.54 o 
   0   6  12      365.94      366.07     17.79 o 
   1   6  12      110.36      116.53     11.72 o 
   2   6  12        0.38       -1.35      6.61 o 
   3   6  12       24.20       15.71      8.49 o 
   4   6  12     2323.86     2425.31     89.63 o 
   5   6  12      731.66      708.78     48.79 o 
  -9   7  12      536.16      588.05     34.53 o 
  -8   7  12       23.08       28.50      7.87 o 
  -7   7  12        0.04       -5.56      5.56 o 
  -6   7  12      273.54      256.26     14.44 o 
  -5   7  12      146.23      134.66     10.51 o 
  -4   7  12      161.94      171.13     11.35 o 
  -3   7  12     1195.92     1222.98     39.76 o 
  -2   7  12     2890.96     2842.39     93.29 o 
  -1   7  12        1.98        8.61      9.66 o 
   0   7  12     1218.36     1084.22     44.70 o 
   1   7  12      821.10      789.52     46.92 o 
   2   7  12       22.84       21.20     17.46 o 
  -5   8  12        1.25        7.08      9.45 o 
  -4   8  12      919.35     1013.70     33.56 o 
  -3   8  12      428.53      458.28     36.16 o 
  -2   8  12      705.10      621.49     41.78 o 
 -15   1  13        7.10       13.94      8.83 o 
 -14   1  13      228.34      207.45     12.30 o 
 -13   1  13      165.89      169.21     10.04 o 
 -12   1  13        3.33        7.96      4.18 o 
 -11   1  13       74.97       75.07      5.66 o 
 -10   1  13      304.07      319.03      7.54 o 
  -9   1  13      597.27      587.82     10.34 o 
  -8   1  13     1610.08     1592.51     17.04 o 
  -7   1  13       31.81       36.73      2.93 o 
  -6   1  13     1455.12     1524.68     13.53 o 
  -5   1  13      436.50      421.13      6.37 o 
  -4   1  13    21233.53    21474.49    126.93 o 
  -3   1  13     9431.08     9610.40     78.97 o 
  -2   1  13    11595.48    11829.64     93.56 o 
  -1   1  13    18564.37    19002.88    132.03 o 
   0   1  13     2704.43     2679.77     28.48 o 
   1   1  13     2103.69     2104.16     20.70 o 
   2   1  13    16339.79    16208.67    186.20 o 
   3   1  13     4447.38     4428.61     41.55 o 
   4   1  13     3772.60     3730.90     35.52 o 
   5   1  13     4100.40     4078.07     46.82 o 
   6   1  13     1219.60     1231.89     26.56 o 
   7   1  13      415.24      452.27     16.98 o 
   8   1  13     3250.33     3290.39     75.07 o 
 -15   2  13      199.58      247.62     51.21 o 
 -14   2  13     5386.15     5371.50     88.28 o 
 -13   2  13     7771.84     7558.87     82.24 o 
 -12   2  13       91.86      115.60     12.18 o 
 -11   2  13     5631.53     5647.43     50.95 o 
 -10   2  13    10184.36     9979.98    146.57 o 
  -9   2  13     5545.76     5542.94     87.89 o 
  -8   2  13     8604.56     8448.51    139.91 o 
  -7   2  13    36810.18    36235.95    462.33 o 
  -6   2  13     2543.87     2550.83     28.47 o 
  -5   2  13    13664.51    13330.31    154.31 o 
  -4   2  13    14649.60    14767.36    159.33 o 
  -3   2  13     1279.03     1363.21     17.06 o 
  -2   2  13      780.48      806.95     10.32 o 
  -1   2  13     9525.47     9423.77     83.77 o 
   0   2  13     5342.52     5410.37     66.28 o 
   1   2  13      838.09      843.76     11.71 o 
   2   2  13     3834.74     3884.53     38.36 o 
   3   2  13      173.61      166.28      6.55 o 
   4   2  13      179.47      175.16      7.15 o 
   5   2  13       34.86       44.71      6.66 o 
   6   2  13        1.28        2.41      5.29 o 
   7   2  13      262.05      242.75     13.78 o 
   8   2  13       65.80       48.64     17.85 o 
 -15   3  13      259.91      270.76     32.89 o 
 -14   3  13      273.60      303.90     22.37 o 
 -13   3  13      261.48      270.78     14.39 o 
 -12   3  13       29.73       39.76      6.67 o 
 -11   3  13        3.24        9.68      5.61 o 
 -10   3  13       61.48       66.54      6.27 o 
  -9   3  13      252.79      247.09      8.91 o 
  -8   3  13       12.11       24.22      4.14 o 
  -7   3  13     3191.88     3145.11     69.82 o 
  -6   3  13        8.16       18.51      3.45 o 
  -5   3  13     1896.70     1842.45     44.38 o 
  -4   3  13      124.08      144.97      5.63 o 
  -3   3  13        0.04        2.71      2.26 o 
  -2   3  13       27.11       36.77      3.08 o 
  -1   3  13      990.09     1015.36     13.97 o 
   0   3  13     1061.77     1037.77     15.87 o 
   1   3  13      760.03      741.66     12.18 o 
   2   3  13     1362.75     1353.49     15.14 o 
   3   3  13       72.85       94.34      6.00 o 
   4   3  13       54.76       50.00      7.07 o 
   5   3  13     1856.71     1884.07     36.22 o 
   6   3  13      303.81      298.12     15.98 o 
   7   3  13      680.00      691.13     55.73 o 
 -14   4  13     2836.25     3006.31     84.17 o 
 -13   4  13     1588.97     1690.85     39.82 o 
 -12   4  13      456.76      473.64     18.92 o 
 -11   4  13      715.23      731.88     20.66 o 
 -10   4  13     1174.13     1159.08     28.65 o 
  -9   4  13     2445.90     2336.06     41.50 o 
  -8   4  13     1583.38     1571.33     33.93 o 
  -7   4  13    15986.21    15317.18    205.77 o 
  -6   4  13      174.59      203.25     12.31 o 
  -5   4  13     8765.07     8690.46    271.09 o 
  -4   4  13     2704.19     2649.01     63.67 o 
  -3   4  13      389.96      402.09      9.05 o 
  -2   4  13      305.56      321.14      8.52 o 
  -1   4  13     1948.62     1891.36     47.82 o 
   0   4  13      653.90      650.09     15.70 o 
   1   4  13      178.31      183.33      7.03 o 
   2   4  13      888.58      913.81     15.65 o 
   3   4  13        3.59       12.82      4.02 o 
   4   4  13       64.41       77.68      8.65 o 
   5   4  13      229.08      211.45     15.45 o 
   6   4  13        0.08        7.16      9.60 o 
 -13   5  13      377.96      405.61     21.41 o 
 -12   5  13      237.74      222.63     15.09 o 
 -11   5  13        8.75       17.13      6.36 o 
 -10   5  13      257.66      244.66     12.29 o 
  -9   5  13       64.87       65.26      7.19 o 
  -8   5  13      288.13      287.57     11.76 o 
  -7   5  13     2479.52     2349.53     59.89 o 
  -6   5  13      224.78      213.98      8.17 o 
  -5   5  13     3196.12     3121.47     57.64 o 
  -4   5  13     4677.85     4521.07    103.80 o 
  -3   5  13     1134.64     1074.40     28.18 o 
  -2   5  13     1922.50     1882.57     43.56 o 
  -1   5  13     8828.72     8702.03    184.34 o 
   0   5  13     2444.98     2486.96     60.07 o 
   1   5  13     1225.39     1200.93     46.86 o 
   2   5  13     9220.92     8945.32    250.50 o 
   3   5  13     3585.31     3711.33    106.60 o 
   4   5  13      968.16      962.52     31.89 o 
   5   5  13     4270.33     4494.34    137.17 o 
 -11   6  13     1445.55     1424.60     64.52 o 
 -10   6  13     3114.19     2972.32     72.27 o 
  -9   6  13       10.27       47.10      9.16 o 
  -8   6  13     1154.21     1143.36     28.44 o 
  -7   6  13      667.60      657.60     20.60 o 
  -6   6  13      551.75      553.13     22.50 o 
  -5   6  13      135.59      181.99      9.70 o 
  -4   6  13     3010.52     2969.85     75.52 o 
  -3   6  13      764.33      793.72     20.99 o 
  -2   6  13      135.81      149.85     22.50 o 
  -1   6  13      583.16      615.51     28.08 o 
   0   6  13     1026.26      942.56     29.35 o 
   1   6  13       87.74       75.33     10.46 o 
   2   6  13      881.01      837.00     28.19 o 
   3   6  13        7.20       -0.62     14.65 o 
   4   6  13       32.74       20.58     18.71 o 
  -9   7  13       10.19        9.06      7.27 o 
  -8   7  13      151.77      162.97     13.43 o 
  -7   7  13      237.18      258.04     14.52 o 
  -6   7  13       14.75        8.99      6.50 o 
  -5   7  13      110.89      119.68     10.10 o 
  -4   7  13      227.64      236.74     17.68 o 
  -3   7  13       57.07       58.94      8.26 o 
  -2   7  13      138.12      112.99     14.37 o 
  -1   7  13      303.95      281.74     20.59 o 
   0   7  13      177.07      166.63     25.25 o 
   1   7  13       21.52       16.68     16.52 o 
   2   7  13      504.09      510.50     43.02 o 
 -15   0  14     2323.34     2409.15     65.96 o 
 -14   0  14     4750.35     4609.30     95.17 o 
 -13   0  14       20.39       28.17      7.74 o 
 -12   0  14    14862.95    14555.57    143.65 o 
 -11   0  14     2247.04     2314.37     32.50 o 
 -10   0  14    26388.23    25898.36    208.41 o 
  -9   0  14    37340.20    36996.97    280.15 o 
  -8   0  14     9761.20     9774.34     79.08 o 
  -7   0  14       16.12       21.46     10.13 o 
  -6   0  14     1000.12     1043.09     17.19 o 
  -5   0  14     5990.96     6115.44     67.61 o 
  -4   0  14     2142.59     2057.15     22.61 o 
  -3   0  14    15254.57    15573.42    111.23 o 
  -2   0  14     6712.01     6824.63     83.40 o 
  -1   0  14      148.15      154.68      6.19 o 
   0   0  14      573.29      552.21     12.13 o 
   1   0  14      207.09      222.94      9.26 o 
   2   0  14       54.05       56.47      6.90 o 
   3   0  14      579.10      573.42     17.44 o 
   4   0  14       65.72       79.13      9.77 o 
   5   0  14      101.74      109.52     10.98 o 
   6   0  14        3.74       25.20     18.43 o 
   7   0  14     1360.23     1325.00     47.64 o 
   8   0  14      408.54      417.13     38.03 o 
 -16   1  14      107.14      109.58     23.54 o 
 -15   1  14        6.73       14.13      9.10 o 
 -14   1  14       53.94       53.94      8.10 o 
 -13   1  14       94.15      102.42      7.96 o 
 -12   1  14       81.95       82.87      6.43 o 
 -11   1  14        2.55        9.14      3.95 o 
 -10   1  14       13.14       21.00      3.56 o 
  -9   1  14     1628.60     1651.93     18.31 o 
  -8   1  14     4763.10     4841.46     38.61 o 
  -7   1  14      170.88      186.70      6.96 o 
  -6   1  14     7788.70     7962.45     74.03 o 
  -5   1  14      694.84      738.24     10.02 o 
  -4   1  14     3214.83     3266.88     31.16 o 
  -3   1  14    14296.11    14709.25    104.06 o 
  -2   1  14    10404.60    10588.16     96.24 o 
  -1   1  14      558.30      589.18      8.67 o 
   0   1  14     5688.06     5677.48     51.66 o 
   1   1  14     3520.38     3493.46     31.37 o 
   2   1  14       45.66       64.43      9.05 o 
   3   1  14     1085.58     1106.48     19.18 o 
   4   1  14     2040.96     2009.91     28.92 o 
   5   1  14      582.59      580.71     15.51 o 
   6   1  14     5952.17     5950.17     64.29 o 
   7   1  14     2789.58     2752.73     47.58 o 
 -15   2  14       16.45       17.27     16.06 o 
 -14   2  14       97.23      128.75     10.93 o 
 -13   2  14      183.20      184.44     11.40 o 
 -12   2  14     8938.38     8845.69    102.62 o 
 -11   2  14     4193.43     4216.31     53.92 o 
 -10   2  14      127.97      132.10      7.46 o 
  -9   2  14      116.96      129.14      6.26 o 
  -8   2  14     5004.92     5024.78     58.85 o 
  -7   2  14     3757.03     3723.01     49.79 o 
  -6   2  14     5434.24     5445.33     60.66 o 
  -5   2  14     2347.02     2298.59     35.51 o 
  -4   2  14      422.67      421.90      9.51 o 
  -3   2  14       11.99       29.69      2.93 o 
  -2   2  14       27.27       45.23      4.92 o 
  -1   2  14       73.95       82.10      3.75 o 
   0   2  14      414.86      423.31      7.85 o 
   1   2  14        0.05        2.78      2.43 o 
   2   2  14      114.92      120.38      5.64 o 
   3   2  14        5.61        8.23      3.50 o 
   4   2  14       97.09       92.78      6.70 o 
   5   2  14       11.60       12.44      5.07 o 
   6   2  14       46.88       49.78      7.39 o 
   7   2  14      234.27      211.68     13.49 o 
 -15   3  14       23.17       30.40     17.46 o 
 -14   3  14       16.54       30.80     11.79 o 
 -13   3  14      359.60      383.10     14.80 o 
 -12   3  14       78.34       84.68      8.11 o 
 -11   3  14       20.84       22.41      6.19 o 
 -10   3  14      112.31      128.08      7.34 o 
  -9   3  14     1763.30     1780.04     30.73 o 
  -8   3  14     6484.69     6140.77    100.36 o 
  -7   3  14     2855.84     2759.59     63.81 o 
  -6   3  14    24847.74    24283.13    497.34 o 
  -5   3  14     6168.89     6033.37     92.59 o 
  -4   3  14      820.50      866.86     13.80 o 
  -3   3  14    10799.68    10600.13    148.67 o 
  -2   3  14     7807.21     7714.39     96.52 o 
  -1   3  14     2678.33     2587.05     32.28 o 
   0   3  14    17443.16    17187.94    200.75 o 
   1   3  14     4258.27     4249.03     37.58 o 
   2   3  14       34.77       47.47      4.95 o 
   3   3  14     7046.57     7123.98     89.31 o 
   4   3  14    17851.19    17981.78    209.24 o 
   5   3  14      790.47      845.17     23.55 o 
   6   3  14     4029.95     4153.88    140.29 o 
   7   3  14      243.79      308.95     29.31 o 
 -14   4  14       67.97       54.15     14.44 o 
 -13   4  14     2362.33     2426.17     62.05 o 
 -12   4  14     7024.87     6884.87    119.02 o 
 -11   4  14     4148.45     3973.98     55.55 o 
 -10   4  14      147.92      145.21      9.84 o 
  -9   4  14     1618.72     1574.77     52.20 o 
  -8   4  14       84.18       79.78      6.36 o 
  -7   4  14     2348.75     2272.84     39.80 o 
  -6   4  14     9843.50     9700.92    153.53 o 
  -5   4  14     9816.04     9638.26    177.73 o 
  -4   4  14     1297.37     1248.06     25.91 o 
  -3   4  14     7450.12     7295.56    160.01 o 
  -2   4  14      725.40      714.94     12.98 o 
  -1   4  14     2574.32     2474.68     44.27 o 
   0   4  14      278.08      267.65      8.24 o 
   1   4  14      217.31      214.40      7.78 o 
   2   4  14      158.71      180.20      7.70 o 
   3   4  14       47.34       40.62      7.44 o 
   4   4  14       44.87       41.95      8.32 o 
   5   4  14       54.41       31.70     13.02 o 
   6   4  14      565.98      546.66     35.23 o 
 -13   5  14      166.60      187.14     19.16 o 
 -12   5  14        4.05        9.88      7.60 o 
 -11   5  14      457.62      450.23     16.95 o 
 -10   5  14      383.76      369.06     14.77 o 
  -9   5  14        8.45        5.31      4.91 o 
  -8   5  14     1468.53     1411.50     43.11 o 
  -7   5  14       13.17       16.19      5.17 o 
  -6   5  14      195.10      188.78      8.32 o 
  -5   5  14      738.26      743.20     16.48 o 
  -4   5  14      672.92      664.27     20.16 o 
  -3   5  14       27.04       33.55      4.87 o 
  -2   5  14      301.88      310.38     11.19 o 
  -1   5  14       57.41       53.36      6.10 o 
   0   5  14       48.80       50.63      6.29 o 
   1   5  14      138.72      157.74      9.20 o 
   2   5  14     1065.98     1116.21     37.74 o 
   3   5  14      917.54      912.77     21.37 o 
   4   5  14      610.63      648.08     26.43 o 
   5   5  14      185.58      209.97     23.23 o 
 -11   6  14      148.98      152.42     17.27 o 
 -10   6  14     5331.37     5331.65     86.40 o 
  -9   6  14     7433.70     7356.46    105.27 o 
  -8   6  14     1543.27     1496.33     33.24 o 
  -7   6  14       95.82       94.76      9.34 o 
  -6   6  14       51.04       63.57      9.44 o 
  -5   6  14     1624.13     1576.39     48.69 o 
  -4   6  14      238.83      250.17     18.48 o 
  -3   6  14     7381.78     7487.49    197.18 o 
  -2   6  14     1329.95     1373.09     28.22 o 
  -1   6  14     2448.23     2355.11     99.74 o 
   0   6  14       48.85       40.50      9.05 o 
   1   6  14      530.96      527.98     22.74 o 
   2   6  14      345.42      400.45     36.48 o 
   3   6  14      306.47      290.71     32.58 o 
  -9   7  14     1304.00     1283.79     41.55 o 
  -8   7  14       43.98       35.08      8.61 o 
  -7   7  14       12.25       10.45      6.96 o 
  -6   7  14      728.19      688.90     22.16 o 
  -5   7  14     1473.61     1422.17     31.70 o 
  -4   7  14      460.01      507.55     27.70 o 
  -3   7  14     5001.11     4974.65    144.12 o 
  -2   7  14     3900.36     3979.57    115.19 o 
  -1   7  14       13.02       17.30     15.59 o 
   0   7  14     4320.59     4161.95    122.52 o 
   1   7  14     3113.15     3304.30    109.11 o 
 -15   1  15        3.82       17.58      9.07 o 
 -14   1  15      102.32      132.60     10.50 o 
 -13   1  15     2096.90     2114.94     37.14 o 
 -12   1  15      850.94      870.21     17.14 o 
 -11   1  15    10574.21    10403.54     78.59 o 
 -10   1  15     5554.43     5534.22     48.01 o 
  -9   1  15     2814.44     2759.67     30.84 o 
  -8   1  15     8069.45     8071.12     62.00 o 
  -7   1  15     9798.02     9808.50    102.89 o 
  -6   1  15      306.16      302.44      6.91 o 
  -5   1  15    19771.02    19638.49    213.82 o 
  -4   1  15     6286.70     6430.68     51.82 o 
  -3   1  15       76.83       80.36      3.65 o 
  -2   1  15     2944.00     3008.77     32.36 o 
  -1   1  15    23257.29    23261.46    197.73 o 
   0   1  15     5959.61     5898.92     43.23 o 
   1   1  15    17078.14    16957.70    122.64 o 
   2   1  15    14729.42    14803.01    103.83 o 
   3   1  15      853.33      858.32     16.59 o 
   4   1  15     1782.37     1852.68     28.19 o 
   5   1  15      713.67      729.03     17.91 o 
   6   1  15     1232.85     1210.59     24.54 o 
   7   1  15      111.49       99.62     16.13 o 
 -15   2  15      841.04      906.31     39.37 o 
 -14   2  15     7494.64     7600.23    124.43 o 
 -13   2  15     1907.09     1900.50     40.48 o 
 -12   2  15      674.15      705.09     17.50 o 
 -11   2  15     3427.73     3346.99     39.82 o 
 -10   2  15     4227.64     4213.47     68.48 o 
  -9   2  15      607.12      593.32     12.30 o 
  -8   2  15     8254.74     8202.25    108.02 o 
  -7   2  15    11945.77    11789.64    132.09 o 
  -6   2  15      570.93      565.11      9.78 o 
  -5   2  15     5009.68     5042.40     53.86 o 
  -4   2  15      420.83      392.94      7.93 o 
  -3   2  15        7.44       14.71      2.64 o 
  -2   2  15       15.27       23.93      2.97 o 
  -1   2  15        6.92        6.91      2.90 o 
   0   2  15      172.03      171.80      6.04 o 
   1   2  15      132.94      146.73      5.54 o 
   2   2  15      595.78      601.61     10.95 o 
   3   2  15      836.55      827.26     15.32 o 
   4   2  15     1001.19      994.40     18.55 o 
   5   2  15     3386.87     3389.73     42.85 o 
   6   2  15      105.32      113.92     10.69 o 
   7   2  15     1365.66     1361.66     71.31 o 
 -15   3  15        1.10        0.53     10.46 o 
 -14   3  15      736.10      747.28     33.55 o 
 -13   3  15        3.27        9.25      6.09 o 
 -12   3  15      294.10      286.73     14.41 o 
 -11   3  15       63.83       71.92      8.23 o 
 -10   3  15      273.72      296.13     10.24 o 
  -9   3  15      206.19      206.30      8.47 o 
  -8   3  15      946.12      914.92     20.19 o 
  -7   3  15     1217.65     1204.73     34.58 o 
  -6   3  15       63.12       77.16      5.53 o 
  -5   3  15     1369.97     1357.86     17.81 o 
  -4   3  15     2767.73     2826.31     39.53 o 
  -3   3  15       18.51       40.94      4.17 o 
  -2   3  15     4348.16     4350.78     55.14 o 
  -1   3  15      558.83      574.10      9.68 o 
   0   3  15      433.19      444.52      8.61 o 
   1   3  15       89.09       79.69      4.65 o 
   2   3  15      282.51      293.25      9.84 o 
   3   3  15     1114.52     1165.36     22.66 o 
   4   3  15      479.31      498.28     17.26 o 
   5   3  15     1060.37     1119.96     29.14 o 
   6   3  15        2.26       -1.71     12.94 o 
 -14   4  15     3659.19     4039.82     71.73 o 
 -13   4  15       36.34       58.78     10.99 o 
 -12   4  15     1611.26     1587.66     36.13 o 
 -11   4  15      510.40      492.08     17.34 o 
 -10   4  15      820.34      867.01     21.75 o 
  -9   4  15      417.27      426.69     14.76 o 
  -8   4  15     2186.38     2093.50     28.78 o 
  -7   4  15     2094.69     2003.17     43.33 o 
  -6   4  15      300.40      301.99      9.19 o 
  -5   4  15     1517.88     1451.59     29.74 o 
  -4   4  15        0.55        1.94      2.98 o 
  -3   4  15       78.27       89.17      5.58 o 
  -2   4  15      204.28      237.74     10.09 o 
  -1   4  15        2.57        5.55      3.30 o 
   0   4  15      177.36      165.05      7.17 o 
   1   4  15        2.63        3.64      3.52 o 
   2   4  15       18.14       23.22      5.71 o 
   3   4  15      308.53      339.44     15.06 o 
   4   4  15       35.76       28.33      8.22 o 
   5   4  15     1642.17     1707.65     60.64 o 
 -13   5  15      226.92      202.38     26.42 o 
 -12   5  15      178.34      187.84     18.05 o 
 -11   5  15     1775.92     1710.95     84.51 o 
 -10   5  15     2110.41     1956.19     46.19 o 
  -9   5  15        5.76       11.04      5.49 o 
  -8   5  15     5104.33     4966.55    135.31 o 
  -7   5  15     5924.04     5547.35    140.24 o 
  -6   5  15       12.12       21.78      5.64 o 
  -5   5  15     9504.92     9187.36    266.95 o 
  -4   5  15    10996.31    10723.44    361.99 o 
  -3   5  15        8.78       20.20      6.37 o 
  -2   5  15     6145.95     6150.30    213.02 o 
  -1   5  15     8194.17     8125.49    214.91 o 
   0   5  15      323.07      335.64     12.23 o 
   1   5  15     5327.49     5254.71    132.40 o 
   2   5  15     6360.62     6291.43    203.08 o 
   3   5  15      440.69      485.06     19.94 o 
   4   5  15     1748.47     1852.77     58.45 o 
 -11   6  15     1595.58     1691.11     49.81 o 
 -10   6  15     1547.20     1441.45     49.41 o 
  -9   6  15       12.02       21.12      7.72 o 
  -8   6  15      589.61      583.36     20.60 o 
  -7   6  15      844.31      785.44     23.08 o 
  -6   6  15       18.66       22.43      6.68 o 
  -5   6  15      522.07      514.47     32.90 o 
  -4   6  15        1.73       15.38      6.24 o 
  -3   6  15       73.38       92.49     10.19 o 
  -2   6  15        6.90        9.30      5.26 o 
  -1   6  15       79.25       85.93     11.95 o 
   0   6  15       29.98       34.40      9.07 o 
   1   6  15       37.09       71.86     19.64 o 
   2   6  15      290.24      261.25     32.11 o 
  -8   7  15      227.49      255.69     20.06 o 
  -7   7  15      359.11      368.43     21.66 o 
  -6   7  15        6.92       14.76      8.91 o 
  -5   7  15      622.53      624.43     43.73 o 
  -4   7  15      294.21      307.88     18.07 o 
  -3   7  15       14.97       36.32     16.68 o 
  -2   7  15      134.37      163.98     24.94 o 
  -1   7  15     1084.36     1157.86     58.14 o 
   0   7  15      498.32      543.08     44.43 o 
 -15   0  16     4220.48     4133.39     97.81 o 
 -14   0  16     1916.00     1979.30     56.76 o 
 -13   0  16      142.63      152.64     14.19 o 
 -12   0  16     2769.51     2780.80     42.26 o 
 -11   0  16      118.05      104.35      8.58 o 
 -10   0  16     8452.69     8055.14    111.86 o 
  -9   0  16     6164.87     6137.16     56.02 o 
  -8   0  16      953.19      994.55     18.06 o 
  -7   0  16     1948.95     1899.29     28.58 o 
  -6   0  16      838.53      828.14     27.79 o 
  -5   0  16       60.03       77.42      5.91 o 
  -4   0  16       16.94       24.89      3.87 o 
  -3   0  16      130.01      179.10      7.24 o 
  -2   0  16     1263.84     1309.08     32.71 o 
  -1   0  16      173.43      185.07      8.67 o 
   0   0  16    13066.37    13146.13    126.74 o 
   1   0  16     2022.36     1964.53     33.75 o 
   2   0  16     6365.64     6280.43     78.07 o 
   3   0  16     3643.74     3657.13     60.69 o 
   4   0  16        9.95        4.41      6.85 o 
   5   0  16      585.21      542.96     22.81 o 
   6   0  16     4106.56     4195.44     93.74 o 
 -15   1  16     1172.86     1217.59     31.98 o 
 -14   1  16       12.89       22.00      6.77 o 
 -13   1  16      972.58      958.27     20.82 o 
 -12   1  16      573.41      570.18     13.93 o 
 -11   1  16        6.61       11.28      4.01 o 
 -10   1  16     5302.38     5218.15     55.87 o 
  -9   1  16     8512.00     8440.52     91.00 o 
  -8   1  16      679.22      719.42     12.00 o 
  -7   1  16     1515.54     1544.10     18.19 o 
  -6   1  16     5627.62     5708.74     47.71 o 
  -5   1  16     3680.37     3724.94     37.54 o 
  -4   1  16     2961.35     2961.60     26.48 o 
  -3   1  16     6695.46     6703.11     61.23 o 
  -2   1  16       67.69       81.04      4.66 o 
  -1   1  16    10599.84    10491.65    103.22 o 
   0   1  16    10533.87    10599.02    102.67 o 
   1   1  16     5162.73     5113.45     41.40 o 
   2   1  16      630.20      624.68     13.25 o 
   3   1  16      263.78      277.63     10.81 o 
   4   1  16       84.42       99.17      7.68 o 
   5   1  16     1647.30     1663.56     28.48 o 
   6   1  16     1564.48     1610.32     41.95 o 
 -15   2  16      458.07      492.24     29.73 o 
 -14   2  16     1007.71      991.05     29.23 o 
 -13   2  16      995.65      993.53     21.46 o 
 -12   2  16     2123.23     2249.98     30.08 o 
 -11   2  16      811.94      794.91     15.81 o 
 -10   2  16      177.06      190.04      9.61 o 
  -9   2  16      360.56      353.45      9.36 o 
  -8   2  16       27.14       61.87     10.40 o 
  -7   2  16      903.38      870.95     13.55 o 
  -6   2  16      381.49      370.58      8.76 o 
  -5   2  16      221.77      200.49      6.62 o 
  -4   2  16        4.31        6.21      2.68 o 
  -3   2  16      161.66      172.07      5.91 o 
  -2   2  16      532.33      524.36      9.55 o 
  -1   2  16       89.46       84.10      4.47 o 
   0   2  16     2348.59     2308.73     23.57 o 
   1   2  16      690.08      709.75     13.23 o 
   2   2  16     1891.60     1899.93     33.26 o 
   3   2  16      504.09      497.23     13.83 o 
   4   2  16        4.31       -1.90      5.53 o 
   5   2  16      242.41      235.76     12.75 o 
   6   2  16        5.66       -3.68      8.17 o 
 -15   3  16     1705.42     1729.94     76.54 o 
 -14   3  16      391.40      482.60     36.24 o 
 -13   3  16     3843.98     3851.27     93.08 o 
 -12   3  16     3591.28     3474.01    133.46 o 
 -11   3  16      763.06      787.84     57.38 o 
 -10   3  16     3716.78     3617.08     92.76 o 
  -9   3  16     7972.22     7783.54    171.68 o 
  -8   3  16       38.35       41.62      4.83 o 
  -7   3  16     6531.99     6455.51    127.17 o 
  -6   3  16    16119.32    15718.82    229.38 o 
  -5   3  16     6255.81     6168.33     74.68 o 
  -4   3  16     9319.90     9228.01    131.36 o 
  -3   3  16    40230.97    39498.56    472.13 o 
  -2   3  16     3760.90     3640.57     57.91 o 
  -1   3  16     3350.51     3278.28     33.04 o 
   0   3  16     1943.29     1926.72     19.90 o 
   1   3  16       15.02       27.22      6.53 o 
   2   3  16     1427.13     1445.41     24.80 o 
   3   3  16     9657.45     9748.89    102.97 o 
   4   3  16     5047.13     5212.20     63.95 o 
   5   3  16        7.03       17.78     10.46 o 
 -14   4  16       23.35       41.46     11.42 o 
 -13   4  16     3166.24     3260.93     74.06 o 
 -12   4  16     8093.97     8029.23    156.48 o 
 -11   4  16      443.36      405.47     16.15 o 
 -10   4  16     1933.94     1905.05     33.99 o 
  -9   4  16      144.20      151.94      9.86 o 
  -8   4  16      939.66      908.20     22.77 o 
  -7   4  16      137.93      138.83      6.96 o 
  -6   4  16       29.01       36.43      4.52 o 
  -5   4  16      503.57      510.90     11.26 o 
  -4   4  16       59.58       48.22      4.46 o 
  -3   4  16       21.72       19.08      4.04 o 
  -2   4  16        4.43       10.48      3.69 o 
  -1   4  16      688.03      697.22     13.88 o 
   0   4  16      647.44      613.76     13.27 o 
   1   4  16      277.96      293.37      9.72 o 
   2   4  16      338.43      331.21     14.59 o 
   3   4  16     2096.71     2063.70     84.72 o 
   4   4  16     1192.88     1255.50     65.78 o 
   5   4  16      185.02      187.83     22.76 o 
 -13   5  16        0.76        6.65     11.09 o 
 -12   5  16      472.95      486.34     27.11 o 
 -11   5  16       63.71       72.89      9.31 o 
 -10   5  16      331.44      345.01     14.75 o 
  -9   5  16      114.55      126.39      9.42 o 
  -8   5  16        0.16       15.08      7.47 o 
  -7   5  16      297.53      322.61     12.54 o 
  -6   5  16       91.24      113.83     19.59 o 
  -5   5  16     1159.78     1221.82     46.48 o 
  -4   5  16        1.10       15.60      5.40 o 
  -3   5  16      620.41      598.36     21.58 o 
  -2   5  16     1434.00     1506.00     40.35 o 
  -1   5  16     3309.44     3237.00    103.19 o 
   0   5  16        0.03       10.65      7.15 o 
   1   5  16      362.34      355.98     13.69 o 
   2   5  16     1796.40     1868.66     43.06 o 
   3   5  16      597.16      594.64     28.60 o 
 -11   6  16      346.82      391.22     25.23 o 
 -10   6  16     4312.38     4399.63     77.05 o 
  -9   6  16      193.36      200.87     14.18 o 
  -8   6  16      252.79      251.15     14.85 o 
  -7   6  16      171.94      171.58     12.32 o 
  -6   6  16      137.04      119.79     10.31 o 
  -5   6  16      772.03      782.84     26.85 o 
  -4   6  16       44.71       40.63      7.52 o 
  -3   6  16        0.30        6.64      5.75 o 
  -2   6  16       24.71       27.32      6.10 o 
  -1   6  16        3.53        9.57      7.56 o 
   0   6  16      440.02      486.50     39.75 o 
   1   6  16      499.32      567.24     43.65 o 
   2   6  16       80.42       61.10     21.67 o 
  -8   7  16      892.96      870.40     33.82 o 
  -7   7  16     2640.57     2821.62     62.79 o 
  -6   7  16     4112.73     4249.65     80.41 o 
  -5   7  16      121.63      120.28     13.67 o 
  -4   7  16     1175.35     1271.02     35.98 o 
  -3   7  16     1671.42     1641.09     69.99 o 
  -2   7  16      384.27      456.72     38.97 o 
  -1   7  16     1428.00     1449.82     67.50 o 
 -15   1  17      396.90      435.08     54.64 o 
 -14   1  17     3243.56     3280.49     80.55 o 
 -13   1  17      642.17      658.48     17.56 o 
 -12   1  17     2598.29     2585.31     33.80 o 
 -11   1  17     4660.42     4747.55     54.82 o 
 -10   1  17     4654.49     4684.82     39.87 o 
  -9   1  17     1305.43     1397.69     26.10 o 
  -8   1  17    26986.55    26643.94    275.21 o 
  -7   1  17     5359.13     5311.08     51.28 o 
  -6   1  17     8787.79     8783.32     72.88 o 
  -5   1  17    12622.89    12516.75    134.06 o 
  -4   1  17     1082.97     1098.05     14.18 o 
  -3   1  17       23.58       18.16      3.36 o 
  -2   1  17     4709.00     4563.78     46.23 o 
  -1   1  17    11653.13    11454.68    126.75 o 
   0   1  17      197.88      202.46      7.19 o 
   1   1  17     7744.17     7662.70     66.24 o 
   2   1  17     1011.29     1011.75     19.33 o 
   3   1  17      101.54       94.50      7.40 o 
   4   1  17      553.73      559.42     15.98 o 
   5   1  17      284.11      324.53     14.79 o 
   6   1  17        0.08       -9.46      9.46 o 
 -15   2  17     1414.69     1473.05     69.21 o 
 -14   2  17     2901.69     2918.69     49.53 o 
 -13   2  17       35.02       34.83      6.57 o 
 -12   2  17      488.03      484.13     15.57 o 
 -11   2  17      532.82      532.63     14.91 o 
 -10   2  17      304.93      296.74     10.41 o 
  -9   2  17        3.71       10.30      3.73 o 
  -8   2  17       71.64       86.13      5.28 o 
  -7   2  17        0.10        8.04      3.90 o 
  -6   2  17      111.57      104.60      5.34 o 
  -5   2  17     1763.97     1827.80     24.48 o 
  -4   2  17     5100.03     5071.85     46.19 o 
  -3   2  17     2181.37     2095.48     25.11 o 
  -2   2  17     8796.08     8722.35     88.21 o 
  -1   2  17      223.89      240.43      7.35 o 
   0   2  17      418.30      438.95     10.15 o 
   1   2  17     3054.39     3008.84     33.96 o 
   2   2  17     4387.32     4436.21     48.32 o 
   3   2  17       33.71       28.15      6.64 o 
   4   2  17     4812.61     4562.69    106.96 o 
   5   2  17     2449.15     2559.67     48.75 o 
 -14   3  17      350.82      346.42     20.01 o 
 -13   3  17      202.02      190.33     11.97 o 
 -12   3  17      120.55      113.62     10.52 o 
 -11   3  17     1301.54     1264.29     27.93 o 
 -10   3  17       18.48       25.05      5.58 o 
  -9   3  17      472.68      474.57     18.60 o 
  -8   3  17      209.65      228.89      8.76 o 
  -7   3  17      807.63      847.39     15.63 o 
  -6   3  17      569.81      547.10     11.66 o 
  -5   3  17     2100.84     2092.24     32.37 o 
  -4   3  17     2837.16     2861.70     46.70 o 
  -3   3  17      817.12      792.52     13.80 o 
  -2   3  17     1790.50     1758.55     22.16 o 
  -1   3  17      115.67      125.29      5.45 o 
   0   3  17       75.67       79.28      5.02 o 
   1   3  17      669.49      656.91     16.18 o 
   2   3  17      102.14      103.04      8.95 o 
   3   3  17      142.08      157.80     11.11 o 
   4   3  17        1.53       -5.59      9.65 o 
   5   3  17        0.38       10.76     13.41 o 
 -14   4  17      402.41      481.31     23.61 o 
 -13   4  17        7.94       14.33     13.09 o 
 -12   4  17      161.86      175.19     12.60 o 
 -11   4  17      199.40      198.20     12.14 o 
 -10   4  17       17.05       30.37      6.70 o 
  -9   4  17        3.26       18.96      6.10 o 
  -8   4  17      112.56      131.20      8.94 o 
  -7   4  17       32.42       44.22      4.91 o 
  -6   4  17      539.55      535.68     12.18 o 
  -5   4  17      382.86      366.15     12.02 o 
  -4   4  17     2462.13     2406.44     45.09 o 
  -3   4  17     1000.85      968.39     23.17 o 
  -2   4  17     3547.66     3410.10     52.82 o 
  -1   4  17        1.29       -0.77      3.66 o 
   0   4  17       57.23       60.17      5.70 o 
   1   4  17      128.67      135.18     10.42 o 
   2   4  17     2481.48     2419.60     79.02 o 
   3   4  17       87.90       80.13     11.91 o 
   4   4  17     1973.86     1961.73     66.72 o 
 -12   5  17     1630.73     1760.25     51.69 o 
 -11   5  17     7192.47     7204.53    189.73 o 
 -10   5  17     1379.55     1339.35     28.97 o 
  -9   5  17     2067.59     2005.46     49.05 o 
  -8   5  17     7103.27     6677.88    218.33 o 
  -7   5  17     3139.48     3090.05     94.00 o 
  -6   5  17     1730.05     1763.24     35.88 o 
  -5   5  17    10720.38    10421.82    403.13 o 
  -4   5  17     3609.10     3495.17    106.08 o 
  -3   5  17      659.09      648.94     27.58 o 
  -2   5  17     5726.03     5779.23    154.74 o 
  -1   5  17     3568.94     3667.72    119.33 o 
   0   5  17       54.36       54.93      7.32 o 
   1   5  17     4464.77     4409.67    137.69 o 
   2   5  17      617.87      681.80     26.98 o 
   3   5  17      536.61      535.13     30.55 o 
 -11   6  17       12.99       24.56     10.94 o 
 -10   6  17      138.30      136.86     16.26 o 
  -9   6  17       34.72       27.78     16.45 o 
  -8   6  17       54.71       59.82      9.30 o 
  -7   6  17        8.16        4.21      6.50 o 
  -6   6  17      106.92      110.99     10.51 o 
  -5   6  17      123.36      123.08     10.47 o 
  -4   6  17       92.86      110.08     10.21 o 
  -3   6  17        2.16        4.40      6.05 o 
  -2   6  17      199.52      193.39     12.65 o 
  -1   6  17     1235.98     1339.35     35.26 o 
   0   6  17      106.24       98.20     22.76 o 
   1   6  17     1655.90     1690.81     75.76 o 
  -7   7  17      147.51      158.17     16.84 o 
  -6   7  17      394.67      432.27     23.85 o 
  -5   7  17      373.39      401.25     21.71 o 
  -4   7  17        4.53       -0.63      8.50 o 
  -3   7  17        2.59       13.56     14.96 o 
 -15   0  18      262.59      314.17     24.60 o 
 -14   0  18        2.58        6.79     12.55 o 
 -13   0  18      483.10      480.32     26.59 o 
 -12   0  18       41.00       47.62      8.01 o 
 -11   0  18      117.48       98.60      9.32 o 
 -10   0  18        0.18       11.70      6.28 o 
  -9   0  18     4676.89     4855.75     73.01 o 
  -8   0  18       60.22       72.35      7.84 o 
  -7   0  18    19259.44    18794.64    352.83 o 
  -6   0  18     1555.74     1621.71     29.06 o 
  -5   0  18     7167.21     6976.71    165.82 o 
  -4   0  18      430.67      460.94     12.73 o 
  -3   0  18     2647.69     2775.40     36.10 o 
  -2   0  18      773.09      763.32     18.95 o 
  -1   0  18    10296.60    10022.31    121.86 o 
   0   0  18    15402.20    14852.22    354.17 o 
   1   0  18     1379.69     1381.78     32.35 o 
   2   0  18     2666.16     2589.99     48.74 o 
   3   0  18     6304.08     6486.03     94.90 o 
   4   0  18      518.04      530.84     23.05 o 
   5   0  18     4581.89     4712.51    133.74 o 
 -15   1  18     1169.64     1217.07     59.31 o 
 -14   1  18        3.35       17.42     10.84 o 
 -13   1  18     2268.82     2273.83     33.86 o 
 -12   1  18     2005.11     2060.65     27.28 o 
 -11   1  18      357.37      364.32     10.18 o 
 -10   1  18     3937.42     3958.31     35.71 o 
  -9   1  18      731.06      767.91     13.18 o 
  -8   1  18     1214.63     1282.43     34.02 o 
  -7   1  18    10879.74    10770.47    119.00 o 
  -6   1  18    12236.27    12283.48    129.51 o 
  -5   1  18     4748.44     4659.90     42.27 o 
  -4   1  18     1364.88     1338.07     17.34 o 
  -3   1  18      279.88      299.10      8.59 o 
  -2   1  18     3161.99     3048.80     44.32 o 
  -1   1  18     4464.07     4370.78     48.61 o 
   0   1  18     1385.52     1368.15     18.68 o 
   1   1  18      841.81      852.05     18.98 o 
   2   1  18        6.41        5.34      4.79 o 
   3   1  18        0.80       -0.77      4.75 o 
   4   1  18       11.83       12.17      6.96 o 
   5   1  18       58.37       63.91     14.16 o 
 -15   2  18        0.68        2.65     15.12 o 
 -14   2  18      194.49      194.32     13.66 o 
 -13   2  18       38.24       39.33      6.83 o 
 -12   2  18        4.94        5.45      4.93 o 
 -11   2  18      184.09      187.68      9.75 o 
 -10   2  18       43.29       48.03      5.60 o 
  -9   2  18     1233.41     1206.34     19.04 o 
  -8   2  18       64.46       67.68      5.05 o 
  -7   2  18     5369.68     5226.61     62.07 o 
  -6   2  18        1.08        4.08      3.22 o 
  -5   2  18     2666.47     2596.33     26.42 o 
  -4   2  18       11.93       16.21      3.46 o 
  -3   2  18      140.89      144.73      6.67 o 
  -2   2  18     2081.14     2064.95     24.21 o 
  -1   2  18       56.82       65.79      5.20 o 
   0   2  18      610.82      584.30     12.84 o 
   1   2  18       77.91       79.81      7.46 o 
   2   2  18     1017.06      988.25     20.01 o 
   3   2  18     2113.85     2088.34     33.95 o 
   4   2  18      525.04      595.90     22.33 o 
   5   2  18      597.25      621.02     30.89 o 
 -14   3  18      835.22      917.89     31.14 o 
 -13   3  18     8501.87     8354.81    130.56 o 
 -12   3  18     5852.15     5600.53    156.41 o 
 -11   3  18     2525.24     2525.69     62.13 o 
 -10   3  18    13418.77    13324.10    240.68 o 
  -9   3  18     5018.98     4868.08    108.42 o 
  -8   3  18        3.48       16.46      4.44 o 
  -7   3  18      762.90      733.00     14.72 o 
  -6   3  18     4539.48     4390.28     66.63 o 
  -5   3  18      205.04      215.51      8.34 o 
  -4   3  18    23369.74    22681.66    238.79 o 
  -3   3  18    17216.65    16899.88    173.19 o 
  -2   3  18       45.46       39.16      5.46 o 
  -1   3  18      250.01      267.51      7.82 o 
   0   3  18        2.52        6.93      4.35 o 
   1   3  18        2.92        1.36      4.99 o 
   2   3  18      260.47      252.93     12.57 o 
   3   3  18     1059.67     1129.01     28.98 o 
   4   3  18       97.95      106.93     19.48 o 
 -13   4  18       62.94      110.68     16.44 o 
 -12   4  18      404.51      391.54     16.99 o 
 -11   4  18        2.87        4.41      6.30 o 
 -10   4  18        0.03        2.73      5.48 o 
  -9   4  18       26.36       28.37      6.37 o 
  -8   4  18        0.32        2.58      4.70 o 
  -7   4  18      477.05      439.96     13.51 o 
  -6   4  18     1519.03     1528.26     32.49 o 
  -5   4  18       61.82       82.17      5.80 o 
  -4   4  18     4328.16     4475.80     84.50 o 
  -3   4  18     4498.49     4469.40     79.20 o 
  -2   4  18        6.07        7.65      4.32 o 
  -1   4  18     2342.01     2305.75     46.16 o 
   0   4  18     1495.08     1421.01     34.54 o 
   1   4  18      120.19      114.75     10.49 o 
   2   4  18     3332.15     3374.84     59.13 o 
   3   4  18     3172.29     3270.79     90.57 o 
 -12   5  18        0.87        2.36     10.84 o 
 -11   5  18      857.78      881.78     37.74 o 
 -10   5  18       71.05       75.28      8.87 o 
  -9   5  18     2598.14     2421.39     73.46 o 
  -8   5  18      714.89      703.41     34.99 o 
  -7   5  18       25.41       32.69      8.95 o 
  -6   5  18     1231.59     1258.99     30.27 o 
  -5   5  18     2896.71     2812.38     60.59 o 
  -4   5  18       42.88       56.09      8.52 o 
  -3   5  18      546.36      575.01     21.64 o 
  -2   5  18     1460.47     1474.53     55.56 o 
  -1   5  18      317.21      342.01     13.22 o 
   0   5  18       60.08       53.18      7.68 o 
   1   5  18      401.99      401.87     25.17 o 
   2   5  18       58.59       51.28     13.56 o 
 -10   6  18      223.12      220.33     19.27 o 
  -9   6  18      484.87      485.16     38.35 o 
  -8   6  18       87.80       73.72     12.61 o 
  -7   6  18      813.69      721.30     28.71 o 
  -6   6  18     1026.55     1007.00     39.97 o 
  -5   6  18        0.03        1.18      6.51 o 
  -4   6  18     1019.55     1086.76     32.79 o 
  -3   6  18     1463.15     1547.88     39.82 o 
  -2   6  18        3.56        8.04      8.02 o 
  -1   6  18     3060.50     3214.75     63.23 o 
   0   6  18     3608.24     3850.19    120.49 o 
 -15   1  19     6434.86     6781.16    130.38 o 
 -14   1  19     1644.66     1636.53     36.86 o 
 -13   1  19      595.33      640.77     26.00 o 
 -12   1  19     1214.28     1262.58     24.52 o 
 -11   1  19     4054.49     4096.65     47.29 o 
 -10   1  19     2428.30     2447.25     30.64 o 
  -9   1  19     4726.94     4738.66     60.17 o 
  -8   1  19    17027.00    16787.06    175.06 o 
  -7   1  19        4.28       23.07      7.55 o 
  -6   1  19     9275.77     9018.28     95.69 o 
  -5   1  19     2262.29     2214.10     27.12 o 
  -4   1  19       34.69       39.30      5.07 o 
  -3   1  19      889.27      842.67     14.43 o 
  -2   1  19      750.84      754.40     14.08 o 
  -1   1  19        0.79       24.52      8.48 o 
   0   1  19       49.72       61.49      7.08 o 
   1   1  19       49.73       56.42      6.61 o 
   2   1  19       26.13       31.97      6.33 o 
   3   1  19        6.87        6.08      5.72 o 
   4   1  19      584.84      566.03     29.04 o 
 -15   2  19      152.00      182.10     19.23 o 
 -14   2  19       27.00       23.31     20.34 o 
 -13   2  19      224.88      237.53     11.68 o 
 -12   2  19      956.96      960.88     24.32 o 
 -11   2  19     2430.20     2381.33     34.03 o 
 -10   2  19      566.22      557.15     15.12 o 
  -9   2  19     2628.58     2524.95     30.04 o 
  -8   2  19      829.14      928.78     15.25 o 
  -7   2  19      813.12      829.12     14.67 o 
  -6   2  19     2496.49     2503.57     26.45 o 
  -5   2  19    11706.50    11600.40     94.85 o 
  -4   2  19     1005.99      993.52     15.38 o 
  -3   2  19     4370.53     4362.13     60.02 o 
  -2   2  19    11386.08    11178.48    146.86 o 
  -1   2  19     2249.56     2214.62     28.04 o 
   0   2  19     3608.39     3500.06     40.62 o 
   1   2  19    10140.94     9839.11    128.20 o 
   2   2  19     1355.49     1389.22     26.56 o 
   3   2  19     2142.64     2168.13     39.16 o 
   4   2  19     2720.22     2788.66     66.35 o 
 -14   3  19     1296.92     1369.97     38.32 o 
 -13   3  19      658.05      730.45     29.14 o 
 -12   3  19     1405.59     1448.16     51.70 o 
 -11   3  19     1406.46     1390.39     32.00 o 
 -10   3  19      154.82      176.52     14.10 o 
  -9   3  19      505.06      534.65     14.78 o 
  -8   3  19      210.02      191.61      9.08 o 
  -7   3  19       19.94       22.91      4.66 o 
  -6   3  19      301.33      320.30      9.98 o 
  -5   3  19      167.13      186.04      7.99 o 
  -4   3  19       95.21      111.60      6.12 o 
  -3   3  19       99.38       97.78      5.45 o 
  -2   3  19      290.35      303.73      9.77 o 
  -1   3  19      466.58      464.02     13.76 o 
   0   3  19      147.84      140.00      9.25 o 
   1   3  19       89.14      100.01      8.88 o 
   2   3  19       43.71       33.61      9.61 o 
   3   3  19       21.25        4.05     12.31 o 
 -13   4  19      435.83      484.83     28.45 o 
 -12   4  19      430.23      433.76     20.52 o 
 -11   4  19     1176.79     1086.56     42.68 o 
 -10   4  19      661.19      661.88     22.75 o 
  -9   4  19      862.09      835.03     23.44 o 
  -8   4  19       53.24       64.93      6.81 o 
  -7   4  19      533.84      528.29     14.89 o 
  -6   4  19      251.52      266.48     10.79 o 
  -5   4  19     4517.40     4615.16     75.75 o 
  -4   4  19      444.92      433.48     15.80 o 
  -3   4  19     1838.27     1823.29     34.11 o 
  -2   4  19     2959.17     2880.39     44.99 o 
  -1   4  19      927.75      909.20     37.89 o 
   0   4  19     1014.72     1019.10     25.75 o 
   1   4  19     3363.70     3453.21     59.86 o 
   2   4  19       46.63       31.49     14.18 o 
 -12   5  19     3936.62     4149.67     87.07 o 
 -11   5  19     3612.77     3631.44    140.40 o 
 -10   5  19      241.71      230.20     18.93 o 
  -9   5  19     3522.83     3522.17     91.41 o 
  -8   5  19     6977.29     6791.42    199.80 o 
  -7   5  19        5.88        5.73      6.89 o 
  -6   5  19     3053.87     3055.96    132.72 o 
  -5   5  19      788.67      782.85     23.58 o 
  -4   5  19       24.65       31.29      7.58 o 
  -3   5  19       25.51       24.29      6.11 o 
  -2   5  19     1302.88     1357.33     34.41 o 
  -1   5  19     1290.33     1323.20     40.36 o 
   0   5  19      500.71      522.36     24.15 o 
   1   5  19      394.97      442.38     28.06 o 
  -9   6  19      183.34      191.14     27.20 o 
  -8   6  19     1713.52     1718.36     47.31 o 
  -7   6  19        1.55        4.52      8.86 o 
  -6   6  19      966.92     1006.15     33.68 o 
  -5   6  19      450.56      474.76     37.88 o 
  -4   6  19       56.86       65.64     13.02 o 
  -3   6  19      529.76      564.15     24.25 o 
  -2   6  19     1118.43     1205.41     35.46 o 
  -1   6  19       67.36       83.08     14.96 o 
 -14   0  20     1981.35     2045.42     59.23 o 
 -13   0  20       55.39       72.42     14.00 o 
 -12   0  20        1.38        1.04      6.61 o 
 -11   0  20      201.43      221.14     13.89 o 
 -10   0  20     5408.40     5572.90     77.17 o 
  -9   0  20     4970.86     4916.63     71.48 o 
  -8   0  20     6726.90     6619.52     81.22 o 
  -7   0  20    18323.64    18202.08    278.10 o 
  -6   0  20     8226.25     8301.48    114.32 o 
  -5   0  20      889.85      891.45     21.80 o 
  -4   0  20    15794.71    15565.03    324.21 o 
  -3   0  20     3508.09     3399.74     77.72 o 
  -2   0  20     5190.09     5068.79    156.89 o 
  -1   0  20    12544.58    11940.42    415.18 o 
   0   0  20     1669.69     1676.96     37.01 o 
   1   0  20      238.43      248.65     15.03 o 
   2   0  20     5654.56     5551.80    119.58 o 
   3   0  20     9033.03     9331.18    205.99 o 
   4   0  20       16.56       46.14     19.80 o 
 -15   1  20       34.89       43.49     21.82 o 
 -14   1  20     1750.12     1819.74     34.55 o 
 -13   1  20     6932.91     6983.05     85.71 o 
 -12   1  20     2639.85     2621.38     51.89 o 
 -11   1  20       27.14       33.41      6.12 o 
 -10   1  20      252.18      241.71      9.79 o 
  -9   1  20     1261.35     1239.92     22.42 o 
  -8   1  20     2025.33     2016.64     26.99 o 
  -7   1  20     3791.65     3726.70     67.08 o 
  -6   1  20     1990.81     1914.92     29.72 o 
  -5   1  20      186.17      188.21      8.25 o 
  -4   1  20       42.39       43.16      4.63 o 
  -3   1  20        3.34        9.66      3.69 o 
  -2   1  20       58.14       49.03      5.32 o 
  -1   1  20        3.10        2.96      4.40 o 
   0   1  20      197.81      190.56     10.06 o 
   1   1  20      333.11      335.02     13.24 o 
   2   1  20      157.63      152.61     10.20 o 
   3   1  20        0.88       -4.95      6.67 o 
 -15   2  20      135.11      137.17     25.56 o 
 -14   2  20      440.73      477.40     28.29 o 
 -13   2  20      128.93      152.62      9.98 o 
 -12   2  20       74.51       77.68      8.46 o 
 -11   2  20      285.97      297.42     13.00 o 
 -10   2  20     1126.91     1170.86     22.21 o 
  -9   2  20     2271.39     2232.09     34.63 o 
  -8   2  20      243.57      266.18      9.63 o 
  -7   2  20      794.02      789.58     14.07 o 
  -6   2  20        1.95       12.79      4.35 o 
  -5   2  20     1257.05     1250.27     18.98 o 
  -4   2  20     4815.94     4757.13     56.13 o 
  -3   2  20     1370.85     1282.95     20.29 o 
  -2   2  20      558.67      570.08     13.62 o 
  -1   2  20      277.22      244.67     10.20 o 
   0   2  20       34.79       31.95      5.92 o 
   1   2  20      425.18      453.03     15.41 o 
   2   2  20        6.64       -2.68      6.24 o 
   3   2  20      407.62      394.90     24.42 o 
 -14   3  20      278.82      314.48     27.58 o 
 -13   3  20     3929.06     4107.99    138.11 o 
 -12   3  20       41.61       26.60      7.89 o 
 -11   3  20    10306.75    10348.29    225.18 o 
 -10   3  20     9444.77     9257.23    273.70 o 
  -9   3  20     1706.53     1688.40     60.97 o 
  -8   3  20        7.52       13.79      4.85 o 
  -7   3  20      220.38      215.65     11.11 o 
  -6   3  20      160.06      162.14      8.40 o 
  -5   3  20      968.63      944.72     27.05 o 
  -4   3  20     1512.38     1582.26     29.42 o 
  -3   3  20      531.65      506.36     12.58 o 
  -2   3  20       76.24       85.99      7.35 o 
  -1   3  20      179.93      190.11     15.23 o 
   0   3  20      498.45      470.95     15.98 o 
   1   3  20      416.57      397.13     17.28 o 
   2   3  20      995.79      965.83     35.88 o 
 -13   4  20     1036.51     1021.86     39.40 o 
 -12   4  20      174.43      170.25     18.48 o 
 -11   4  20     1451.79     1504.33     32.20 o 
 -10   4  20     2795.50     2673.15     55.71 o 
  -9   4  20      534.27      540.97     20.26 o 
  -8   4  20      291.46      292.96     11.98 o 
  -7   4  20     2593.81     2560.19     62.51 o 
  -6   4  20      480.50      460.49     22.33 o 
  -5   4  20     2209.66     2192.12     37.27 o 
  -4   4  20     6022.05     5974.47     83.37 o 
  -3   4  20     4115.79     4125.84     97.39 o 
  -2   4  20       25.36       19.70      7.00 o 
  -1   4  20     5599.69     5462.47     72.44 o 
   0   4  20     2676.07     2765.83     88.69 o 
   1   4  20      444.69      404.50     29.62 o 
 -11   5  20       30.32       39.52     16.52 o 
 -10   5  20      508.05      502.73     20.67 o 
  -9   5  20     1301.08     1237.39     49.19 o 
  -8   5  20      577.33      546.96     21.50 o 
  -7   5  20      537.91      514.52     20.79 o 
  -6   5  20       80.17       85.76     10.08 o 
  -5   5  20      111.01      131.37     11.66 o 
  -4   5  20      109.75       94.79     10.11 o 
  -3   5  20       82.32       72.80      8.06 o 
  -2   5  20       63.82       61.38     11.16 o 
  -1   5  20       20.82       31.98      9.92 o 
   0   5  20      174.49      155.10     18.86 o 
  -9   6  20      103.78       73.46     14.96 o 
  -8   6  20     1513.78     1570.84     45.96 o 
  -7   6  20     4134.47     4153.23     81.48 o 
  -6   6  20      828.82      815.71     33.98 o 
  -5   6  20      229.10      238.81     18.39 o 
  -4   6  20     1337.38     1372.86     39.38 o 
  -3   6  20      917.27      986.02     33.23 o 
 -14   1  21      287.41      296.58     17.15 o 
 -13   1  21      648.49      669.35     20.40 o 
 -12   1  21     1810.56     1823.52     48.82 o 
 -11   1  21      590.31      597.32     18.20 o 
 -10   1  21       78.04       90.04      7.47 o 
  -9   1  21      787.10      799.82     17.77 o 
  -8   1  21      293.69      287.77     10.89 o 
  -7   1  21       13.72       41.20     12.35 o 
  -6   1  21       97.81       96.99      6.53 o 
  -5   1  21       13.33       16.35      4.33 o 
  -4   1  21       25.93       27.52      4.77 o 
  -3   1  21     1435.77     1417.35     22.88 o 
  -2   1  21       73.23       60.66      6.67 o 
  -1   1  21      309.27      313.71     12.32 o 
   0   1  21      282.84      278.16     12.16 o 
   1   1  21     1313.53     1298.53     25.98 o 
   2   1  21     1464.60     1499.10     32.77 o 
   3   1  21     1886.53     1868.34     53.85 o 
 -14   2  21     1746.30     1770.84     69.52 o 
 -13   2  21      167.10      174.70     13.15 o 
 -12   2  21     7048.78     7027.93    183.50 o 
 -11   2  21     2449.36     2440.71     42.40 o 
 -10   2  21     1010.65     1014.18     23.16 o 
  -9   2  21     7617.53     7575.21    115.26 o 
  -8   2  21     5600.10     5450.72     53.91 o 
  -7   2  21      400.70      410.68     12.74 o 
  -6   2  21    10901.51    10680.23    118.96 o 
  -5   2  21     7536.97     7316.76     70.21 o 
  -4   2  21      128.65      119.76      7.36 o 
  -3   2  21     6217.06     6080.32     77.54 o 
  -2   2  21     6729.62     6640.44     76.65 o 
  -1   2  21      121.21      144.53      8.76 o 
   0   2  21     7110.83     6853.11     74.60 o 
   1   2  21     3275.46     3275.36     50.01 o 
   2   2  21      214.88      213.76     14.61 o 
 -14   3  21       91.82       91.00     12.87 o 
 -13   3  21       17.39       35.03     14.89 o 
 -12   3  21       45.21       84.33     13.63 o 
 -11   3  21      469.66      480.06     16.68 o 
 -10   3  21      204.15      211.73     11.76 o 
  -9   3  21      459.25      456.23     15.12 o 
  -8   3  21      255.76      257.10     11.43 o 
  -7   3  21      118.17      134.57      8.16 o 
  -6   3  21       47.78       44.03      5.79 o 
  -5   3  21       43.10       43.04      6.22 o 
  -4   3  21        1.97        5.99      4.42 o 
  -3   3  21       32.55       28.46      6.76 o 
  -2   3  21       94.33       98.21      9.43 o 
  -1   3  21        6.67       17.45      7.01 o 
   0   3  21      514.51      486.72     18.85 o 
   1   3  21       47.27       46.46     19.80 o 
   2   3  21      398.15      392.81     32.11 o 
 -13   4  21       81.85       82.48     14.93 o 
 -12   4  21     3301.66     3420.04    119.95 o 
 -11   4  21      392.09      405.16     22.40 o 
 -10   4  21     1261.49     1284.85     61.33 o 
  -9   4  21     1831.49     1733.74     49.84 o 
  -8   4  21      972.11      910.70     32.62 o 
  -7   4  21      143.86      163.98     11.78 o 
  -6   4  21     2648.32     2625.29     42.83 o 
  -5   4  21      743.93      701.82     20.45 o 
  -4   4  21        9.15        6.92      6.55 o 
  -3   4  21      849.21      833.48     23.04 o 
  -2   4  21     3569.92     3527.68     53.91 o 
  -1   4  21      347.33      367.47     17.21 o 
   0   4  21     2633.31     2573.08     76.85 o 
 -11   5  21     1129.69     1107.95     58.14 o 
 -10   5  21       10.35       16.47      7.80 o 
  -9   5  21     2255.96     2333.31     57.61 o 
  -8   5  21     1233.30     1303.57     40.70 o 
  -7   5  21      826.48      827.68     31.49 o 
  -6   5  21      293.80      307.83     19.72 o 
  -5   5  21      685.34      689.33     27.79 o 
  -4   5  21        7.60       10.47      8.59 o 
  -3   5  21      879.07      878.53     31.98 o 
  -2   5  21      111.32      117.23     14.23 o 
  -1   5  21       66.66       70.77     15.43 o 
  -7   6  21       18.74       24.94     14.81 o 
  -6   6  21     1305.43     1358.01     49.49 o 
 -14   0  22     6624.61     7026.36    186.43 o 
 -13   0  22     4321.27     4344.93     92.84 o 
 -12   0  22       64.07       87.61     11.79 o 
 -11   0  22     5418.71     5593.57    101.28 o 
 -10   0  22     3585.92     3691.51     83.80 o 
  -9   0  22      295.84      297.85     16.16 o 
  -8   0  22     5360.18     5242.85    147.27 o 
  -7   0  22    13177.28    12593.10    425.86 o 
  -6   0  22     2127.65     2193.49     51.58 o 
  -5   0  22    11999.33    11542.18    387.98 o 
  -4   0  22    22637.22    21947.82    679.39 o 
  -3   0  22       91.45      108.22     13.60 o 
  -2   0  22     1642.86     1640.23     44.12 o 
  -1   0  22       12.02        7.94      8.14 o 
   0   0  22        4.93        4.86      8.31 o 
   1   0  22      986.34     1034.72     52.38 o 
   2   0  22     4789.27     4917.96    136.24 o 
 -14   1  22     1249.58     1196.52     59.70 o 
 -13   1  22     2173.22     2242.61     59.31 o 
 -12   1  22      193.93      205.13     13.36 o 
 -11   1  22       16.59       22.25      7.04 o 
 -10   1  22        1.82        6.18      5.13 o 
  -9   1  22      140.69      160.13      8.92 o 
  -8   1  22       49.74       75.62      9.34 o 
  -7   1  22       22.23       28.06      5.25 o 
  -6   1  22      228.66      223.99     10.01 o 
  -5   1  22       86.36      112.03      8.55 o 
  -4   1  22       10.61       19.66      5.66 o 
  -3   1  22      557.11      549.93     17.40 o 
  -2   1  22      334.32      359.02     14.80 o 
  -1   1  22     1909.57     1868.43     31.13 o 
   0   1  22      148.42      152.42     10.08 o 
   1   1  22     1055.37     1030.54     26.56 o 
   2   1  22     1602.89     1580.60     48.68 o 
 -14   2  22      477.08      502.66     29.87 o 
 -13   2  22       16.94       31.12     12.55 o 
 -12   2  22      591.65      609.16     21.46 o 
 -11   2  22     2131.20     2078.63     59.69 o 
 -10   2  22      589.37      582.80     34.66 o 
  -9   2  22       21.30       35.15      6.85 o 
  -8   2  22      136.75      148.55      8.72 o 
  -7   2  22      810.35      800.77     23.33 o 
  -6   2  22     1830.03     1828.21     27.79 o 
  -5   2  22     1017.74      978.74     20.79 o 
  -4   2  22     1051.38     1022.56     21.85 o 
  -3   2  22     1423.39     1428.82     31.82 o 
  -2   2  22     2749.08     2697.16     36.75 o 
  -1   2  22      601.18      571.70     16.85 o 
   0   2  22     1357.62     1286.06     28.68 o 
   1   2  22      555.62      558.18     19.44 o 
 -13   3  22      398.48      431.69     58.84 o 
 -12   3  22      215.84      243.28     16.89 o 
 -11   3  22     2302.41     2370.15     57.47 o 
 -10   3  22       95.48       87.91      8.68 o 
  -9   3  22       58.16       60.42      7.50 o 
  -8   3  22      604.63      623.56     19.21 o 
  -7   3  22      447.56      459.40     16.43 o 
  -6   3  22      744.97      721.05     19.92 o 
  -5   3  22       99.62      114.36      9.17 o 
  -4   3  22       71.55       97.58     11.11 o 
  -3   3  22     1276.56     1180.24     27.76 o 
  -2   3  22      227.50      212.88     13.30 o 
  -1   3  22     5617.01     5444.09    100.01 o 
   0   3  22      404.80      436.21     37.10 o 
   1   3  22     1729.74     1733.36     65.47 o 
 -12   4  22        6.09       24.85     11.99 o 
 -11   4  22     3000.12     3227.70     72.99 o 
 -10   4  22     7296.57     7099.03    276.47 o 
  -9   4  22      590.36      549.13     19.02 o 
  -8   4  22     4958.48     4898.01    107.82 o 
  -7   4  22     3354.21     3322.60     95.08 o 
  -6   4  22        0.74        1.70      6.32 o 
  -5   4  22     1149.93     1168.10     31.29 o 
  -4   4  22     1532.70     1529.78     32.46 o 
  -3   4  22        0.56       -0.94      6.52 o 
  -2   4  22     3129.30     3199.06     57.99 o 
  -1   4  22     3633.66     3686.52     98.51 o 
 -10   5  22      142.70      171.08     17.66 o 
  -9   5  22      351.78      383.06     23.72 o 
  -8   5  22       66.51       65.43     12.98 o 
  -7   5  22       42.82       36.12     11.14 o 
  -6   5  22      149.64      163.85     16.14 o 
  -5   5  22        0.04        4.70      8.50 o 
  -4   5  22      261.74      315.19     25.88 o 
  -3   5  22      241.96      250.06     19.09 o 
 -14   1  23        5.17        2.18     14.50 o 
 -13   1  23       90.55       91.61     13.28 o 
 -12   1  23        7.53       10.94      7.27 o 
 -11   1  23       48.71       45.29      8.34 o 
 -10   1  23      108.52      104.28      8.80 o 
  -9   1  23       19.95       17.23      5.64 o 
  -8   1  23      274.09      289.76     14.56 o 
  -7   1  23      402.16      389.30     13.72 o 
  -6   1  23     4507.94     4460.47     53.46 o 
  -5   1  23     3511.87     3345.97     63.94 o 
  -4   1  23     3685.32     3596.18     51.27 o 
  -3   1  23     5097.54     4893.54     97.65 o 
  -2   1  23       69.04       73.56      8.68 o 
  -1   1  23      551.14      515.41     18.19 o 
   0   1  23     1919.19     1925.35     54.66 o 
   1   1  23     1424.67     1439.80     45.79 o 
 -14   2  23      184.30      200.77     28.53 o 
 -13   2  23     2543.03     2737.17    118.94 o 
 -12   2  23     5196.31     5350.47     85.39 o 
 -11   2  23     1527.49     1494.14     37.10 o 
 -10   2  23     2556.01     2556.09     71.30 o 
  -9   2  23    10811.57    10487.44    170.26 o 
  -8   2  23     1011.27      978.27     30.01 o 
  -7   2  23     4991.91     4790.88     56.76 o 
  -6   2  23     4613.17     4565.23     59.95 o 
  -5   2  23      402.56      407.32     14.04 o 
  -4   2  23       98.01      102.79      7.72 o 
  -3   2  23     2801.31     2806.95     36.89 o 
  -2   2  23     1959.60     1972.35     35.41 o 
  -1   2  23      172.83      156.02     11.29 o 
   0   2  23     1318.83     1309.08     29.67 o 
 -13   3  23       19.38       11.69     14.34 o 
 -12   3  23        0.02       11.08     10.45 o 
 -11   3  23        6.63       14.13      7.19 o 
 -10   3  23       31.42       26.43      7.53 o 
  -9   3  23       48.30       57.55      8.46 o 
  -8   3  23        1.46        5.19      6.18 o 
  -7   3  23      233.06      224.13     12.71 o 
  -6   3  23        1.36        7.45      5.76 o 
  -5   3  23       79.32       89.13      8.83 o 
  -4   3  23      131.29      135.69      9.19 o 
  -3   3  23      144.22      148.71     11.74 o 
  -2   3  23      813.46      824.90     27.91 o 
  -1   3  23      144.95      141.51     26.66 o 
   0   3  23      579.86      591.71     38.66 o 
 -11   4  23      703.91      697.41     36.32 o 
 -10   4  23      637.28      694.48     33.75 o 
  -9   4  23     6183.20     6019.46    227.74 o 
  -8   4  23      217.77      228.63     15.47 o 
  -7   4  23     2731.23     2848.45     54.13 o 
  -6   4  23      771.66      775.99     26.39 o 
  -5   4  23        3.76        3.27      7.26 o 
  -4   4  23       10.12        6.31      6.73 o 
  -3   4  23      528.08      526.56     32.73 o 
  -2   4  23      623.59      637.70     36.94 o 
  -9   5  23       48.85       56.96     12.65 o 
  -8   5  23       27.39       29.67     11.50 o 
  -7   5  23      225.16      249.67     19.93 o 
  -6   5  23     1076.21     1021.94     47.08 o 
  -5   5  23      447.05      447.53     31.49 o 
 -13   0  24     3479.69     3537.65    118.00 o 
 -12   0  24     3890.43     4111.61     91.22 o 
 -11   0  24     8208.68     8157.47    203.89 o 
 -10   0  24     2375.45     2325.27    100.62 o 
  -9   0  24        7.28       20.36      9.25 o 
  -8   0  24      784.01      724.64     55.34 o 
  -7   0  24     1007.48     1024.47     35.16 o 
  -6   0  24     1327.74     1293.71     40.00 o 
  -5   0  24     7754.99     7542.04    358.44 o 
  -4   0  24     4897.59     4704.17    154.40 o 
  -3   0  24      322.83      286.14     19.91 o 
  -2   0  24      137.84      127.45     14.91 o 
  -1   0  24        3.28        8.73     13.72 o 
   0   0  24      329.44      333.42     33.67 o 
 -14   1  24        3.24        1.25     14.81 o 
 -13   1  24        1.75       14.47     16.60 o 
 -12   1  24       21.49       21.19      9.38 o 
 -11   1  24      193.73      201.04     13.50 o 
 -10   1  24      857.49      900.27     21.89 o 
  -9   1  24       73.08       79.22      8.11 o 
  -8   1  24     2392.17     2373.53     40.90 o 
  -7   1  24      344.84      346.28     13.55 o 
  -6   1  24      393.20      360.90     15.18 o 
  -5   1  24     1898.80     1894.69     45.20 o 
  -4   1  24     1850.33     1785.30     34.30 o 
  -3   1  24      140.01      144.60     11.04 o 
  -2   1  24     1031.76     1003.98     28.87 o 
  -1   1  24      570.43      589.89     29.03 o 
   0   1  24      556.91      543.82     29.32 o 
 -13   2  24      505.43      558.04     41.62 o 
 -12   2  24      901.53      964.23     31.93 o 
 -11   2  24      381.09      387.51     17.62 o 
 -10   2  24      356.38      376.80     21.96 o 
  -9   2  24      703.40      690.04     21.62 o 
  -8   2  24     2018.48     1977.43     36.95 o 
  -7   2  24     1741.43     1745.12     30.51 o 
  -6   2  24      800.30      804.45     20.05 o 
  -5   2  24      118.07      128.09      9.20 o 
  -4   2  24      216.74      223.14     11.51 o 
  -3   2  24      408.79      413.52     16.51 o 
  -2   2  24      825.22      803.49     22.58 o 
  -1   2  24      372.05      359.67     16.07 o 
 -12   3  24       31.62       30.79     12.40 o 
 -11   3  24      462.82      462.77     26.80 o 
 -10   3  24     2148.39     2046.48     39.25 o 
  -9   3  24      285.66      321.53     15.88 o 
  -8   3  24     5629.79     5388.71     71.11 o 
  -7   3  24      754.10      769.01     22.35 o 
  -6   3  24      823.51      759.23     21.65 o 
  -5   3  24     1063.77     1057.63     25.55 o 
  -4   3  24     1809.40     1785.02     36.52 o 
  -3   3  24        9.14        0.50      8.11 o 
  -2   3  24     6408.62     6480.00    181.21 o 
 -10   4  24      559.06      522.04     38.19 o 
  -9   4  24      763.50      800.19     30.58 o 
  -8   4  24     4093.94     4026.34    138.70 o 
  -7   4  24     3798.48     3768.08     79.23 o 
  -6   4  24      487.39      530.45     27.28 o 
  -5   4  24      425.87      470.60     32.73 o 
  -4   4  24       20.11       44.27     14.65 o 
  -3   4  24      882.81      929.35     44.89 o 
 -13   1  25     3453.98     3407.34    108.65 o 
 -12   1  25     1420.24     1491.20     66.09 o 
 -11   1  25     2375.58     2413.72     51.21 o 
 -10   1  25     1321.26     1367.48     27.94 o 
  -9   1  25       76.05       95.61      9.01 o 
  -8   1  25      650.71      628.68     20.33 o 
  -7   1  25     1354.87     1371.32     30.04 o 
  -6   1  25     6143.60     5896.70    141.70 o 
  -5   1  25       96.31       88.80      9.82 o 
  -4   1  25     2789.93     2681.99     44.42 o 
  -3   1  25     3809.81     3784.65    141.51 o 
  -2   1  25      556.98      560.24     28.37 o 
  -1   1  25     2197.02     2252.13    110.75 o 
 -12   2  25     2650.59     2688.12     93.06 o 
 -11   2  25       74.46       82.94     12.30 o 
 -10   2  25     2823.32     2896.29    140.37 o 
  -9   2  25     3240.52     3261.01     64.00 o 
  -8   2  25       17.91       28.41      7.87 o 
  -7   2  25     1464.52     1482.31     28.46 o 
  -6   2  25      388.21      375.04     14.46 o 
  -5   2  25        0.05        1.03      7.38 o 
  -4   2  25        5.74        3.15      6.77 o 
  -3   2  25      131.96      134.03     12.56 o 
  -2   2  25      104.81      123.22     19.72 o 
 -11   3  25      490.42      502.40     37.72 o 
 -10   3  25      448.03      497.72     38.03 o 
  -9   3  25     1590.73     1591.37     44.86 o 
  -8   3  25      129.41      136.15     11.71 o 
  -7   3  25      776.06      765.02     22.87 o 
  -6   3  25      182.18      221.80     43.53 o 
  -5   3  25        4.26       -0.72      6.80 o 
  -4   3  25      677.26      675.00     26.02 o 
  -3   3  25       78.37       78.09     18.39 o 
  -9   4  25      612.77      625.23     40.84 o 
  -8   4  25      116.94      110.83     20.73 o 
  -7   4  25      635.77      623.04     39.13 o 
  -6   4  25        2.75       11.38     12.94 o 
 -12   0  26     5089.91     5328.07    144.34 o 
 -11   0  26     4454.54     4742.59    132.50 o 
 -10   0  26      462.23      434.59     35.23 o 
  -9   0  26        1.52       -6.55     11.07 o 
  -8   0  26       32.88       43.80     11.62 o 
  -7   0  26       15.93       16.00      9.74 o 
  -6   0  26      214.22      235.06     27.90 o 
  -5   0  26      226.88      310.04     31.18 o 
  -4   0  26        3.77       -0.31     13.87 o 
  -3   0  26        2.60      -12.00     13.41 o 
  -2   0  26     1699.69     1767.35     73.57 o 
 -12   1  26      376.01      430.62     28.02 o 
 -11   1  26     2312.47     2432.54     75.45 o 
 -10   1  26      691.98      716.15     31.79 o 
  -9   1  26      476.95      450.74     25.42 o 
  -8   1  26     1072.56     1117.33     31.63 o 
  -7   1  26        1.97        2.11      7.27 o 
  -6   1  26     1819.61     1790.53     40.50 o 
  -5   1  26     3659.74     3627.94     76.43 o 
  -4   1  26      986.47     1010.61     55.96 o 
  -3   1  26      312.11      286.93     22.10 o 
 -12   2  26       93.98      139.82     24.16 o 
 -11   2  26       55.29       39.28     17.30 o 
 -10   2  26      853.11      944.47     51.60 o 
  -9   2  26      662.90      700.31     31.87 o 
  -8   2  26      307.30      286.77     23.15 o 
  -7   2  26      217.79      219.19     15.44 o 
  -6   2  26      187.69      182.92     14.07 o 
  -5   2  26       61.68       60.95     12.89 o 
  -4   2  26       65.99       62.22     13.22 o 
  -3   2  26       38.86       34.12     12.38 o 
 -10   3  26      588.54      532.48     40.22 o 
  -9   3  26     4379.75     4301.77    120.34 o 
  -8   3  26     6764.55     6677.35    163.05 o 
  -7   3  26     1507.27     1482.77     43.17 o 
  -6   3  26      726.72      712.74     35.54 o 
  -5   3  26     4023.58     4079.49    114.10 o 
 -11   1  27      593.45      671.83     45.83 o 
 -10   1  27     5245.83     5360.34    143.25 o 
  -9   1  27     1794.20     1757.68     50.96 o 
  -8   1  27     1947.14     1978.42    100.23 o 
  -7   1  27     3086.45     3047.40     92.20 o 
  -6   1  27      411.18      381.70     26.97 o 
  -5   1  27       17.57       20.64     10.79 o 
  -4   1  27     1464.04     1430.38     46.15 o 
 -10   2  27      229.97      234.28     28.68 o 
  -9   2  27       11.82       13.56     14.34 o 
  -8   2  27       67.28       46.10     13.48 o 
  -7   2  27      135.85      128.29     22.45 o 
  -6   2  27      609.78      641.59     41.93 o 
  -5   2  27      152.37      146.82     17.00 o 
 -10   0  28       60.76       48.01     19.80 o 
  -9   0  28     1481.24     1496.74     66.87 o 
  -8   0  28      328.81      357.58     35.38 o 
  -7   0  28      635.58      629.75     43.33 o 
  -6   0  28       87.98       62.66     19.95 o 
  -9   1  28      871.73      852.57     36.04 o 
  -8   1  28     1200.95     1257.16     43.34 o 
  -7   1  28       60.91       88.48     15.65 o 
                                                 
